# Supplementary material for: 8-Nitro­quinoline
Source: Acta Crystallogr Sect E Struct Rep Online. 2011 Mar 23;67(Pt 4):o957. doi: 10.1107/S1600536811010014 (PMC3099818; doi:10.1107/S1600536811010014)
Supplement: Supplementary file 2 [file e-67-0o957-Isup2.hkl]

# 
# h,k,l, Fc-squared, Fo-squared, sigma(Fo-squared) and status flag 
# 
data_I
_shelx_title ' 1 in P2(1)/c' 
_shelx_refln_list_code          4 
_shelx_F_calc_maximum      167.85 
_exptl_crystal_F_000       360.00 
_reflns_d_resolution_high  0.7108 
 
loop_ 
 _symmetry_equiv_pos_as_xyz 
 'x, y, z' 
 '-x, y+1/2, -z+1/2' 
 '-x, -y, -z' 
 'x, -y-1/2, z-1/2' 
 
_cell_length_a     7.2421 
_cell_length_b    16.6878 
_cell_length_c     7.2089 
_cell_angle_alpha  90.000 
_cell_angle_beta  114.086 
_cell_angle_gamma  90.000 
 
_shelx_F_squared_multiplier     1.000 
 
loop_ 
 _refln_index_h 
 _refln_index_k 
 _refln_index_l 
 _refln_F_squared_calc 
 _refln_F_squared_meas 
 _refln_F_squared_sigma 
 _refln_observed_status 
   1   0   0      307.68      338.81      9.01 o 
   2   0   0     2559.17     2257.21     42.41 o 
   3   0   0      335.35      346.73      6.66 o 
   4   0   0       32.65       34.37      0.65 o 
   5   0   0        0.02        0.06      0.24 o 
   6   0   0     1319.99     1271.98     19.38 o 
   7   0   0        1.16        1.83      0.30 o 
   8   0   0        0.35       -0.39      0.26 o 
   9   0   0        2.62        2.49      0.52 o 
   1   1   0     4087.90     3083.77     79.17 o 
   2   1   0      480.10      463.66      7.12 o 
   3   1   0        5.84        4.53      0.21 o 
   4   1   0       22.77       20.81      0.32 o 
   5   1   0      668.37      650.44      5.46 o 
   6   1   0       45.36       40.51      0.77 o 
   7   1   0        0.44        1.13      0.18 o 
   8   1   0       12.21       12.60      0.50 o 
   9   1   0        2.64        2.84      0.44 o 
   1   2   0     1751.08     1696.38     25.85 o 
   2   2   0      206.31      179.97      2.47 o 
   3   2   0      309.35      318.91      5.01 o 
   4   2   0        1.10        1.03      0.11 o 
   5   2   0        7.78        8.15      0.39 o 
   6   2   0       35.89       39.77      1.02 o 
   7   2   0        3.27        2.28      0.26 o 
   8   2   0        0.99        0.51      0.22 o 
   9   2   0        2.86        3.51      0.39 o 
   1   3   0       32.03       36.04      0.54 o 
   2   3   0      294.27      305.31      4.76 o 
   3   3   0     1015.72     1083.10     14.36 o 
   4   3   0        1.61        2.49      0.13 o 
   5   3   0        0.14       -0.04      0.13 o 
   6   3   0       79.44       81.84      1.24 o 
   7   3   0       12.37       12.81      0.45 o 
   8   3   0       24.85       29.39      0.73 o 
   9   3   0       15.00       17.54      0.70 o 
   0   4   0      220.24      193.23      4.46 o 
   1   4   0      430.78      454.99      6.05 o 
   2   4   0     1239.68     1292.00     19.70 o 
   3   4   0        0.35        0.69      0.11 o 
   4   4   0        2.80        4.82      0.19 o 
   5   4   0        7.31        7.17      0.24 o 
   6   4   0        7.67        9.05      0.36 o 
   7   4   0        2.37        1.87      0.24 o 
   8   4   0       23.59       24.96      0.75 o 
   9   4   0        0.77        0.51      0.31 o 
   1   5   0        2.71        2.25      0.09 o 
   2   5   0       15.57       16.22      0.34 o 
   3   5   0     1643.45     1802.27     23.75 o 
   4   5   0        2.37        1.89      0.12 o 
   5   5   0       42.77       42.14      0.67 o 
   6   5   0       64.80       64.83      1.04 o 
   7   5   0        3.17        3.89      0.28 o 
   8   5   0        7.01       10.41      0.52 o 
   9   5   0        3.64        3.98      0.42 o 
   0   6   0      803.73      763.53     14.31 o 
   1   6   0      244.90      233.40      3.18 o 
   2   6   0      278.77      314.65      4.28 o 
   3   6   0        0.89        0.80      0.10 o 
   4   6   0       47.09       41.94      0.63 o 
   5   6   0        9.08       12.09      0.33 o 
   6   6   0       86.25       79.42      1.22 o 
   7   6   0        2.26        1.45      0.26 o 
   8   6   0       19.99       19.58      0.66 o 
   1   7   0       30.16       28.46      0.44 o 
   2   7   0      100.99      110.66      1.45 o 
   3   7   0      264.72      251.33      2.84 o 
   4   7   0       10.63       10.39      0.29 o 
   5   7   0        2.05        3.22      0.22 o 
   6   7   0        2.95        2.22      0.46 o 
   7   7   0        0.00       -0.20      0.19 o 
   8   7   0        0.14        0.11      0.26 o 
   0   8   0      426.17      421.80     11.42 o 
   1   8   0       21.75       30.58      0.55 o 
   2   8   0      175.67      169.26      1.94 o 
   3   8   0        1.11        1.51      0.13 o 
   4   8   0       28.17       29.33      0.51 o 
   5   8   0       10.81       11.33      0.37 o 
   6   8   0        9.08        7.02      0.38 o 
   7   8   0        0.01        0.18      0.21 o 
   8   8   0        0.05       -0.01      0.32 o 
   1   9   0      133.07      116.08      1.69 o 
   2   9   0       21.59       25.11      0.45 o 
   3   9   0      191.30      185.31      2.08 o 
   4   9   0       52.88       50.55      0.70 o 
   5   9   0        0.64       -0.01      0.14 o 
   6   9   0        0.16        0.23      0.18 o 
   7   9   0        6.04        6.26      0.47 o 
   8   9   0        0.01       -0.37      0.25 o 
   0  10   0      181.41      215.22      4.26 o 
   1  10   0        7.54       10.98      0.28 o 
   2  10   0       44.41       37.59      0.57 o 
   3  10   0       12.65       14.59      0.30 o 
   4  10   0        3.29        2.92      0.18 o 
   5  10   0        2.77        1.16      0.21 o 
   6  10   0       28.05       23.42      0.66 o 
   7  10   0        0.50        0.58      0.26 o 
   8  10   0       16.31       20.41      0.74 o 
   1  11   0        0.57        0.41      0.10 o 
   2  11   0       77.48       75.29      0.99 o 
   3  11   0      422.45      405.51      3.91 o 
   4  11   0       13.03       15.08      0.48 o 
   5  11   0       11.72       10.65      0.42 o 
   6  11   0        0.53        0.37      0.30 o 
   7  11   0        0.07        0.11      0.35 o 
   8  11   0        9.15        8.54      0.59 o 
   0  12   0      211.64      252.73      6.56 o 
   1  12   0       63.67       65.96      0.81 o 
   2  12   0      335.64      320.95      3.62 o 
   3  12   0        2.78        2.40      0.23 o 
   4  12   0      133.18      132.49      2.33 o 
   5  12   0       11.21        9.95      0.51 o 
   6  12   0       14.55       13.39      0.59 o 
   7  12   0        0.09        0.31      0.28 o 
   1  13   0       22.20       18.38      0.51 o 
   2  13   0       74.14       75.19      1.01 o 
   3  13   0       12.17       11.39      0.51 o 
   4  13   0        3.69        2.99      0.31 o 
   5  13   0        0.51        0.70      0.24 o 
   6  13   0        2.66        3.04      0.39 o 
   7  13   0        6.35       10.63      0.60 o 
   0  14   0       36.09       22.79      0.74 o 
   1  14   0        6.61        7.13      0.24 o 
   2  14   0        3.16        2.11      0.24 o 
   3  14   0       13.75       15.72      1.13 o 
   4  14   0       16.97       17.22      0.78 o 
   5  14   0        3.23        3.01      0.32 o 
   6  14   0        9.28       12.60      0.63 o 
   7  14   0        0.05       -0.07      0.37 o 
   1  15   0       22.96       15.70      0.51 o 
   2  15   0       39.25       37.24      0.87 o 
   3  15   0        1.67        1.37      0.24 o 
   4  15   0        0.50        0.62      0.23 o 
   5  15   0       10.18       12.31      0.57 o 
   6  15   0       13.11       13.90      0.67 o 
   7  15   0        6.32        8.58      0.59 o 
   0  16   0      147.32      121.84      3.72 o 
   1  16   0        6.44        3.36      0.53 o 
   2  16   0        0.37        0.45      0.25 o 
   3  16   0        0.01        0.01      0.22 o 
   4  16   0        1.48        1.28      0.26 o 
   5  16   0        0.28       -0.11      0.24 o 
   6  16   0       20.44       26.20      0.89 o 
   1  17   0       51.21       42.47      1.23 o 
   2  17   0        3.89        3.72      0.41 o 
   3  17   0       30.54       26.92      1.27 o 
   4  17   0        6.77        7.60      0.49 o 
   5  17   0       25.94       29.37      0.89 o 
   6  17   0        0.02       -0.11      0.30 o 
   0  18   0       39.31       34.06      1.59 o 
   1  18   0       27.12       25.77      0.93 o 
   2  18   0        0.42        0.42      0.25 o 
   3  18   0        2.30        2.90      0.48 o 
   4  18   0        5.86        5.26      0.56 o 
   5  18   0       10.99        9.17      0.71 o 
   1  19   0        0.69        1.46      0.33 o 
   2  19   0        0.04        0.20      0.69 o 
   3  19   0       59.48       66.18      1.76 o 
   4  19   0        2.63        2.97      0.45 o 
   5  19   0        2.68        2.70      0.63 o 
   0  20   0       11.19        8.24      0.85 o 
   1  20   0        2.84        4.54      0.74 o 
   2  20   0       38.75       46.24      1.53 o 
   3  20   0        0.32        0.69      0.37 o 
   4  20   0        1.85        1.58      0.41 o 
   1  21   0        3.60        3.49      0.74 o 
   2  21   0        0.92        2.11      0.63 o 
   3  21   0        6.47        8.47      0.67 o 
   4  21   0        1.67        1.86      0.45 o 
   0  22   0        0.53       -0.79      0.53 o 
   1  22   0        3.89        5.45      0.60 o 
   2  22   0        0.77        2.01      0.63 o 
   3  22   0        2.19        2.01      0.74 o 
   1  23   0        0.48        1.36      0.48 o 
  -9   1   1       12.98       15.75      0.59 o 
  -8   1   1        0.02        0.28      0.18 o 
  -7   1   1        0.02        0.11      0.13 o 
  -6   1   1       33.19       34.41      0.59 o 
  -5   1   1       48.46       45.67      0.63 o 
  -4   1   1       71.82       79.59      1.11 o 
  -3   1   1        8.32        7.04      0.26 o 
  -2   1   1      671.62      666.07     10.18 o 
  -1   1   1      975.90     1023.97     27.00 o 
   0   1   1       72.27       83.98      1.63 o 
   1   1   1      184.81      184.02      3.55 o 
   2   1   1      227.85      228.63      4.42 o 
   3   1   1       79.51       68.45      0.80 o 
   4   1   1       94.27       96.80      0.94 o 
   5   1   1      338.21      322.77      3.35 o 
   6   1   1       61.67       66.30      1.10 o 
   7   1   1       15.65       15.55      0.51 o 
   8   1   1        0.40        0.28      0.27 o 
  -9   2   1       18.53       21.12      1.40 o 
  -8   2   1        0.16        0.08      0.20 o 
  -7   2   1        9.65        8.56      0.33 o 
  -6   2   1      308.90      294.27      2.92 o 
  -5   2   1      247.65      234.13      2.49 o 
  -4   2   1       48.81       70.69      0.99 o 
  -3   2   1      616.31      628.71      9.67 o 
  -2   2   1     1071.65     1066.49     16.25 o 
  -1   2   1       16.78       13.57      2.07 o 
   1   2   1       40.40       50.01      0.98 o 
   2   2   1      265.11      286.55      5.50 o 
   3   2   1        3.70        3.32      0.16 o 
   4   2   1       62.14       58.48      0.66 o 
   5   2   1      151.22      149.70      1.67 o 
   6   2   1       61.00       55.19      0.96 o 
   7   2   1        0.37        0.22      0.20 o 
   8   2   1       25.60       28.22      0.86 o 
  -9   3   1       15.00       15.27      1.05 o 
  -8   3   1       17.98       20.41      0.66 o 
  -7   3   1        0.02       -0.20      0.13 o 
  -6   3   1        9.08        9.14      0.29 o 
  -5   3   1       11.99       10.89      0.40 o 
  -4   3   1        2.80        0.56      0.09 o 
  -3   3   1     2256.45     2205.06     33.71 o 
  -2   3   1      201.46      208.04      4.04 o 
  -1   3   1      408.22      386.92     10.25 o 
   0   3   1       20.18       24.06      0.39 o 
   1   3   1     1047.40     1049.16     27.96 o 
   2   3   1       29.00       36.28      0.90 o 
   3   3   1     1157.03     1224.17     12.25 o 
   4   3   1       43.91       37.26      0.61 o 
   5   3   1        4.63        4.24      0.20 o 
   6   3   1        4.71        5.05      0.31 o 
   7   3   1        0.12       -0.22      0.18 o 
   8   3   1        4.56        5.78      0.39 o 
  -9   4   1        0.49        0.85      0.32 o 
  -8   4   1       41.28       45.28      1.03 o 
  -7   4   1        4.59        4.70      0.33 o 
  -6   4   1       24.19       20.80      0.55 o 
  -5   4   1        0.29        0.36      0.11 o 
  -4   4   1        0.04        1.34      0.13 o 
  -3   4   1      330.54      330.29      4.49 o 
  -2   4   1     2676.72     2206.13     41.22 o 
  -1   4   1     1213.87     1045.33     53.22 o 
   0   4   1     3693.74     3914.55     59.79 o 
   1   4   1       65.49       54.19      0.94 o 
   2   4   1      783.90      785.84     10.47 o 
   3   4   1       61.62       64.56      0.92 o 
   4   4   1       42.44       48.94      0.97 o 
   5   4   1       10.56       11.64      0.45 o 
   6   4   1        7.66        7.67      0.36 o 
   7   4   1        9.44        8.87      0.42 o 
   8   4   1        7.19        8.73      0.50 o 
  -9   5   1        0.79        0.63      0.30 o 
  -8   5   1        0.51        0.75      0.26 o 
  -7   5   1       11.09        9.61      0.46 o 
  -6   5   1       10.76       12.20      0.39 o 
  -5   5   1       87.01       83.78      1.10 o 
  -4   5   1      120.88      123.36      1.48 o 
  -3   5   1       53.01       55.62      0.88 o 
  -1   5   1      647.89      644.97     17.17 o 
   0   5   1      777.83      774.55     13.59 o 
   1   5   1      790.32      809.08     15.17 o 
   2   5   1      130.08      128.63      1.65 o 
   3   5   1       10.37       14.39      0.38 o 
   4   5   1        0.27        0.14      0.07 o 
   5   5   1       11.57       11.71      0.31 o 
   6   5   1       17.18       17.48      0.51 o 
   7   5   1        5.04        5.94      0.36 o 
   8   5   1        0.06        0.21      0.26 o 
  -9   6   1        3.92        5.14      0.46 o 
  -8   6   1        1.41        1.25      0.29 o 
  -7   6   1        1.53        2.04      0.27 o 
  -6   6   1       11.96        7.13      0.33 o 
  -5   6   1        8.75        7.82      0.26 o 
  -4   6   1       24.29       25.75      0.41 o 
  -3   6   1      285.14      288.27      4.28 o 
  -2   6   1       39.07       40.81      0.57 o 
  -1   6   1       77.31       83.64      1.69 o 
   0   6   1     1788.18     1734.93     78.40 o 
   1   6   1       72.36       72.78      1.33 o 
   2   6   1       43.23       43.95      0.60 o 
   3   6   1      107.26      119.83      1.34 o 
   4   6   1       13.49       16.09      0.36 o 
   5   6   1        0.22       -0.04      0.12 o 
   6   6   1       19.02       18.25      0.52 o 
   7   6   1        0.24        0.27      0.20 o 
   8   6   1        2.54        1.81      0.33 o 
  -9   7   1        0.03       -0.41      0.27 o 
  -8   7   1        1.21        1.47      0.30 o 
  -7   7   1       17.84       13.86      0.52 o 
  -6   7   1        6.77        4.31      0.29 o 
  -5   7   1       13.18       10.41      0.35 o 
  -4   7   1        3.17        2.33      0.15 o 
  -3   7   1       20.91       25.14      0.56 o 
  -2   7   1       18.48       11.57      0.29 o 
  -1   7   1     1765.11     1700.24     22.44 o 
   0   7   1      272.73      265.93      3.61 o 
   1   7   1       11.15       10.25      0.41 o 
   2   7   1      176.65      189.20      2.00 o 
   3   7   1        0.51        1.20      0.11 o 
   4   7   1        5.26        6.14      0.23 o 
   5   7   1      158.59      139.74      1.61 o 
   6   7   1        5.43        5.37      0.32 o 
   7   7   1        3.94        4.10      0.34 o 
   8   7   1        3.82        4.92      0.43 o 
  -9   8   1        0.00       -0.57      0.38 o 
  -8   8   1        8.58        9.50      0.51 o 
  -7   8   1        1.42        0.53      0.22 o 
  -6   8   1      231.87      197.16      2.91 o 
  -5   8   1        2.45        3.22      0.21 o 
  -4   8   1        5.25        6.21      0.22 o 
  -3   8   1        0.07        0.25      0.06 o 
  -2   8   1        2.32        2.03      0.14 o 
  -1   8   1      109.90      128.87      1.83 o 
   0   8   1     1692.33     1905.62     24.93 o 
   1   8   1      154.53      165.63      1.90 o 
   2   8   1       78.07       75.12      0.88 o 
   3   8   1       40.41       39.81      0.56 o 
   4   8   1        0.15       -0.08      0.11 o 
   5   8   1        1.82        1.49      0.24 o 
   6   8   1       55.51       43.66      0.83 o 
   7   8   1       11.86       10.49      0.53 o 
   8   8   1        1.14        1.32      0.32 o 
  -8   9   1        7.04       10.23      0.52 o 
  -7   9   1        3.69        2.40      0.29 o 
  -6   9   1       15.66       16.31      0.55 o 
  -5   9   1       35.17       21.89      0.52 o 
  -4   9   1        0.86        0.78      0.34 o 
  -3   9   1        5.23        7.33      0.28 o 
  -2   9   1       17.36       15.17      0.32 o 
  -1   9   1      282.02      342.63      4.65 o 
   0   9   1        1.69        1.89      0.17 o 
   1   9   1      111.94      135.00      1.29 o 
   2   9   1       75.35       68.99      0.74 o 
   3   9   1        0.04       -0.03      0.09 o 
   4   9   1        0.32        0.09      0.12 o 
   5   9   1       58.51       48.63      0.83 o 
   6   9   1       13.22       12.22      0.49 o 
   7   9   1        1.08        0.09      0.23 o 
   8   9   1       13.73       18.11      0.77 o 
  -8  10   1        0.82        0.27      0.29 o 
  -7  10   1        4.90        4.39      0.35 o 
  -6  10   1        1.10        0.97      0.24 o 
  -5  10   1        4.49        3.65      0.24 o 
  -4  10   1        0.24        0.17      0.13 o 
  -3  10   1       54.20       52.25      0.69 o 
  -2  10   1       14.93       12.71      0.31 o 
  -1  10   1       13.68       13.50      0.73 o 
   0  10   1      182.79      218.27      2.45 o 
   1  10   1       43.28       45.15      0.52 o 
   2  10   1      129.72      121.74      1.20 o 
   3  10   1       24.36       25.38      0.65 o 
   4  10   1        8.89        7.13      0.29 o 
   5  10   1       15.40       14.62      0.57 o 
   6  10   1       10.55        9.84      0.80 o 
   7  10   1        2.76        3.98      0.43 o 
  -8  11   1        0.02        0.17      0.28 o 
  -7  11   1        0.97        1.21      0.27 o 
  -6  11   1        0.06       -0.17      0.17 o 
  -5  11   1       29.95       32.27      0.67 o 
  -4  11   1       45.28       47.24      0.81 o 
  -3  11   1      821.82      780.28      9.30 o 
  -2  11   1       45.00       40.61      0.61 o 
  -1  11   1        0.53        0.60      0.08 o 
   0  11   1       29.84       28.35      0.40 o 
   1  11   1      100.88       98.50      0.99 o 
   2  11   1        0.63        0.73      0.11 o 
   3  11   1      517.81      524.40      5.35 o 
   4  11   1       34.33       33.42      0.68 o 
   5  11   1        0.08        0.08      0.20 o 
   6  11   1        2.62        1.83      0.30 o 
   7  11   1        2.13        2.62      0.38 o 
  -8  12   1       30.28       33.05      0.92 o 
  -7  12   1        2.05        1.79      0.29 o 
  -6  12   1        0.00        0.32      0.23 o 
  -5  12   1       27.83       26.95      0.71 o 
  -4  12   1      206.52      205.47      2.67 o 
  -3  12   1       68.05       65.62      0.94 o 
  -2  12   1      143.10      134.36      1.79 o 
  -1  12   1        0.48        0.56      0.11 o 
   0  12   1        0.33        0.13      0.08 o 
   1  12   1        1.19        1.46      0.12 o 
   2  12   1      745.36      726.35      7.30 o 
   3  12   1       23.37       22.38      0.44 o 
   4  12   1        3.11        3.48      0.27 o 
   5  12   1       11.63       11.69      0.57 o 
   6  12   1        0.00       -0.11      0.24 o 
   7  12   1        0.27       -0.02      0.28 o 
  -8  13   1        0.45        1.15      0.65 o 
  -7  13   1        0.86        0.86      0.27 o 
  -6  13   1        0.72        1.10      0.24 o 
  -5  13   1        1.08        1.04      0.22 o 
  -4  13   1       17.63       16.47      0.47 o 
  -3  13   1      960.64      937.70     11.16 o 
  -2  13   1        1.69        2.30      0.21 o 
  -1  13   1       40.01       40.61      0.67 o 
   0  13   1       47.28       46.20      0.64 o 
   1  13   1       43.71       41.39      0.59 o 
   2  13   1       44.95       44.33      0.76 o 
   3  13   1      496.68      492.20      6.01 o 
   4  13   1        0.13        0.30      0.27 o 
   5  13   1        5.02        5.18      0.40 o 
   6  13   1        4.22        3.51      0.38 o 
   7  13   1       13.23       13.21      0.69 o 
  -7  14   1        1.09        0.49      0.30 o 
  -6  14   1        0.11        0.26      0.26 o 
  -5  14   1        9.84        9.38      0.49 o 
  -4  14   1        0.32       -0.11      0.17 o 
  -3  14   1        7.33        7.54      0.55 o 
  -2  14   1      280.61      275.99      3.88 o 
  -1  14   1       74.54       72.06      1.20 o 
   0  14   1       37.45       40.70      0.59 o 
   1  14   1        3.30        4.05      0.19 o 
   2  14   1      106.58      107.29      1.52 o 
   3  14   1       16.54       16.11      0.54 o 
   4  14   1        9.35        9.61      0.50 o 
   5  14   1       18.07       18.03      0.81 o 
   6  14   1        0.25        0.25      0.30 o 
   7  14   1        0.84        0.92      0.58 o 
  -7  15   1        5.94        5.41      0.51 o 
  -6  15   1        6.60        5.76      0.46 o 
  -5  15   1        0.03       -0.13      0.21 o 
  -4  15   1        1.16        1.16      0.30 o 
  -3  15   1       12.98       12.33      0.54 o 
  -2  15   1        0.73        0.76      0.18 o 
  -1  15   1        2.52        2.65      0.26 o 
   0  15   1        1.69        1.82      0.16 o 
   1  15   1        0.15        0.27      0.12 o 
   2  15   1       12.23       11.37      0.43 o 
   3  15   1        0.81        0.88      0.24 o 
   4  15   1       11.25       12.58      0.55 o 
   5  15   1        1.78        2.00      0.32 o 
   6  15   1        3.77        3.36      0.40 o 
  -7  16   1        0.80        1.02      0.37 o 
  -6  16   1        2.87        4.54      0.45 o 
  -5  16   1        0.09       -0.21      0.30 o 
  -4  16   1        0.01       -0.23      0.25 o 
  -3  16   1        5.61        5.35      0.45 o 
  -2  16   1       29.12       33.65      0.91 o 
  -1  16   1       47.26       47.08      1.48 o 
   0  16   1        5.22        2.43      0.17 o 
   1  16   1       15.22       14.21      0.40 o 
   2  16   1       11.58       11.39      0.49 o 
   3  16   1        4.98        4.05      0.37 o 
   4  16   1        1.47        0.97      0.26 o 
   5  16   1        0.28        0.60      0.30 o 
   6  16   1        0.64        1.56      0.34 o 
  -6  17   1        0.10        0.53      0.37 o 
  -5  17   1       15.77       14.61      0.86 o 
  -4  17   1        4.76        4.39      0.45 o 
  -3  17   1        0.42        1.11      0.30 o 
  -2  17   1        0.46        0.90      0.30 o 
  -1  17   1       14.95       12.55      0.63 o 
   0  17   1        2.19        2.20      0.42 o 
   1  17   1       13.03       13.47      0.47 o 
   2  17   1        0.50        0.60      0.24 o 
   3  17   1        0.06        0.19      0.22 o 
   4  17   1        1.57        1.52      0.30 o 
   5  17   1        5.55        4.73      0.46 o 
  -6  18   1        6.14        5.07      1.00 o 
  -5  18   1        1.48        2.18      0.45 o 
  -4  18   1        3.32        2.93      0.45 o 
  -3  18   1        5.95        7.20      0.60 o 
  -2  18   1        9.85       12.09      0.71 o 
  -1  18   1        1.54        3.14      0.30 o 
   0  18   1       41.05       36.15      1.12 o 
   1  18   1        3.21        3.70      0.63 o 
   2  18   1       21.99       24.16      0.90 o 
   3  18   1       10.02       12.17      0.57 o 
   4  18   1        0.02       -0.04      0.24 o 
   5  18   1        1.30        1.85      0.41 o 
  -5  19   1        0.47        0.11      0.37 o 
  -4  19   1        0.56        0.80      0.48 o 
  -3  19   1       18.41       19.77      0.90 o 
  -2  19   1        3.03        3.01      0.45 o 
  -1  19   1        1.86        1.96      0.30 o 
   0  19   1        0.62        0.74      0.42 o 
   1  19   1        8.68       12.68      1.06 o 
   2  19   1        0.05        0.00      0.30 o 
   3  19   1       12.89       13.58      0.75 o 
   4  19   1        0.65        1.02      0.30 o 
  -5  20   1        0.31        0.42      0.53 o 
  -4  20   1        1.28        1.56      0.58 o 
  -3  20   1        0.04       -0.25      0.33 o 
  -2  20   1        9.67       11.44      0.74 o 
  -1  20   1        0.79        0.04      0.24 o 
   0  20   1       25.41       25.48      1.37 o 
   1  20   1        0.00       -0.21      0.42 o 
   2  20   1        1.31        1.58      0.53 o 
   3  20   1        0.92        1.06      0.37 o 
   4  20   1        4.19        5.57      0.60 o 
  -4  21   1        1.26        1.21      0.48 o 
  -3  21   1        1.71        1.53      0.43 o 
  -2  21   1        0.22        0.52      0.28 o 
  -1  21   1        5.12        4.94      0.56 o 
   0  21   1        0.03       -0.11      0.42 o 
   1  21   1        7.29        6.66      0.85 o 
   2  21   1        0.48        1.27      0.53 o 
   3  21   1        0.22        0.32      0.53 o 
  -3  22   1        0.74        1.06      0.58 o 
  -2  22   1        0.36       -0.32      0.33 o 
  -1  22   1        2.47        1.58      0.69 o 
   0  22   1       12.64       20.85      1.06 o 
   1  22   1        0.58        1.27      0.63 o 
   2  22   1        0.01       -0.42      0.53 o 
  -2  23   1        0.03       -0.09      0.41 o 
  -1  23   1       30.30       36.85      1.34 o 
   0  23   1        0.23        0.19      0.74 o 
   1  23   1       21.12       22.20      1.48 o 
  -9   0   2        4.88        7.71      1.06 o 
  -8   0   2        6.05        5.72      0.56 o 
  -7   0   2       73.55       67.99      1.46 o 
  -6   0   2     1130.75     1081.67     16.71 o 
  -5   0   2      218.70      214.38      4.30 o 
  -4   0   2      132.86      123.29      2.07 o 
  -3   0   2      340.62      348.32      9.33 o 
  -2   0   2      705.31      696.88     18.42 o 
  -1   0   2     1599.29     1717.33     45.29 o 
   0   0   2    28174.91    28463.99    751.45 o 
   1   0   2       83.26       72.89      2.13 o 
   2   0   2       15.47       11.42      0.63 o 
   3   0   2       66.17       60.00      1.14 o 
   4   0   2       62.92       62.03      1.22 o 
   5   0   2       52.52       53.66      1.24 o 
   6   0   2      155.61      148.50      3.16 o 
   7   0   2        0.12        1.06      0.37 o 
   8   0   2        4.63        3.26      0.90 o 
  -9   1   2        1.63        1.08      0.79 o 
  -8   1   2       38.01       42.97      1.13 o 
  -7   1   2       78.87       72.94      1.07 o 
  -6   1   2       70.55       62.67      0.93 o 
  -5   1   2      287.41      284.21      3.55 o 
  -4   1   2      234.02      230.05      4.18 o 
  -3   1   2      285.13      288.92      4.51 o 
  -2   1   2      811.13      767.75     14.38 o 
  -1   1   2    12376.69    14051.40    214.34 o 
   0   1   2       44.83       53.17      1.46 o 
   1   1   2      239.67      213.96      4.96 o 
   2   1   2      461.81      482.38      8.95 o 
   3   1   2      134.40      141.39      1.66 o 
   4   1   2       11.53       11.76      0.33 o 
   5   1   2      653.77      652.44      7.13 o 
   6   1   2       32.56       31.01      0.65 o 
   7   1   2        0.29        0.08      0.25 o 
   8   1   2        9.60        9.05      0.57 o 
  -9   2   2       11.56       12.76      1.18 o 
  -8   2   2        0.54        0.69      0.28 o 
  -7   2   2        8.59        6.44      0.30 o 
  -6   2   2      223.32      227.79      2.70 o 
  -5   2   2      170.87      165.89      2.41 o 
  -4   2   2      312.96      298.47      4.09 o 
  -3   2   2      987.30      948.59     14.50 o 
  -2   2   2      226.05      220.88      4.23 o 
  -1   2   2      462.23      495.96      5.90 o 
   0   2   2     1785.86     1983.67     52.61 o 
   1   2   2       42.42       44.20      1.30 o 
   2   2   2      107.98      120.65      2.14 o 
   3   2   2        1.32        2.04      0.15 o 
   4   2   2       11.33       12.77      0.31 o 
   5   2   2       31.94       32.41      0.98 o 
   6   2   2       32.33       31.37      0.65 o 
   7   2   2        7.77        7.66      0.47 o 
   8   2   2        0.27       -0.01      0.30 o 
  -9   3   2        3.74        5.23      0.53 o 
  -8   3   2        0.68        0.76      0.28 o 
  -7   3   2       12.13       11.63      0.45 o 
  -6   3   2       43.52       41.82      0.74 o 
  -5   3   2        0.30        0.13      0.18 o 
  -4   3   2      305.25      324.43      3.95 o 
  -3   3   2       48.40       64.33      1.10 o 
  -2   3   2      227.44      222.80      6.14 o 
  -1   3   2      626.53      567.07     31.13 o 
   0   3   2        3.40        1.27      0.21 o 
   1   3   2       37.95       43.24      0.83 o 
   2   3   2       50.07       55.17      0.72 o 
   3   3   2        2.70        3.96      0.20 o 
   4   3   2       46.56       47.13      0.64 o 
   5   3   2        5.94        5.48      0.43 o 
   6   3   2       10.49       10.85      0.43 o 
   7   3   2        0.55        0.70      0.38 o 
   8   3   2        0.77        1.08      0.32 o 
  -9   4   2        4.75        6.55      0.55 o 
  -8   4   2        5.64        5.05      0.45 o 
  -7   4   2        7.33        5.82      0.32 o 
  -6   4   2        3.74        3.53      0.37 o 
  -5   4   2       19.16       20.91      0.44 o 
  -4   4   2      205.31      246.89      3.06 o 
  -3   4   2       15.96       17.43      0.45 o 
  -2   4   2      808.80      881.37     16.51 o 
   0   4   2       68.26       84.52      1.76 o 
   1   4   2      274.23      292.37      4.60 o 
   2   4   2     1029.35     1089.54     11.61 o 
   3   4   2       49.92       49.54      0.78 o 
   4   4   2       18.41       17.46      0.39 o 
   5   4   2       52.26       52.64      0.76 o 
   6   4   2        7.88        8.59      0.33 o 
   7   4   2        2.72        2.67      0.34 o 
   8   4   2       20.46       22.33      0.79 o 
  -9   5   2       25.29       28.20      1.21 o 
  -8   5   2        0.66        1.52      0.32 o 
  -7   5   2        6.38        5.36      0.32 o 
  -6   5   2       25.30       26.34      0.67 o 
  -5   5   2       30.41       34.45      0.61 o 
  -4   5   2        0.77        0.02      0.07 o 
  -3   5   2     2103.11     2151.65     37.69 o 
  -2   5   2       66.37       68.30      1.46 o 
  -1   5   2       81.45       78.19      5.66 o 
   0   5   2       23.08       23.26      0.45 o 
   1   5   2        0.18        0.33      0.28 o 
   2   5   2        1.08        0.73      0.17 o 
   3   5   2      737.27      779.02     11.86 o 
   4   5   2       27.77       28.04      0.48 o 
   5   5   2       30.20       28.30      0.52 o 
   6   5   2       25.37       25.76      0.56 o 
   7   5   2        4.50        4.93      0.33 o 
   8   5   2        0.28        0.49      0.37 o 
  -9   6   2        0.36        0.99      0.37 o 
  -8   6   2       25.46       29.91      0.95 o 
  -7   6   2        3.55        3.68      0.31 o 
  -6   6   2       34.07       27.43      0.67 o 
  -5   6   2        0.25       -0.16      0.11 o 
  -4   6   2       31.80       35.52      0.58 o 
  -3   6   2        7.76        8.27      0.31 o 
  -2   6   2        9.32        8.89      0.42 o 
  -1   6   2      187.00      206.73      2.85 o 
   0   6   2       52.34       54.87      0.69 o 
   1   6   2       64.95       73.25      0.84 o 
   2   6   2       70.06       83.74      1.16 o 
   3   6   2        7.89        5.43      0.32 o 
   4   6   2       32.81       29.57      0.49 o 
   5   6   2       76.78       73.99      1.06 o 
   6   6   2        0.16        0.06      0.17 o 
   7   6   2        9.61       11.19      0.51 o 
  -9   7   2        1.18        1.47      0.37 o 
  -8   7   2        6.33        7.21      0.53 o 
  -7   7   2       27.95       27.12      0.74 o 
  -6   7   2        3.16        4.65      0.38 o 
  -5   7   2        1.29        1.42      0.20 o 
  -4   7   2       16.50       15.25      0.42 o 
  -3   7   2        3.19        6.33      0.26 o 
  -2   7   2      201.29      188.72      6.31 o 
  -1   7   2      278.36      286.13      3.13 o 
   0   7   2      235.20      236.34      2.87 o 
   1   7   2       20.53       19.37      0.32 o 
   2   7   2        2.37        2.93      0.15 o 
   3   7   2       10.32       10.75      0.62 o 
   4   7   2        5.89        6.98      0.27 o 
   5   7   2        2.49        1.82      0.19 o 
   6   7   2        1.20        0.41      0.20 o 
   7   7   2        0.00        0.05      0.35 o 
  -9   8   2        4.23        6.09      0.57 o 
  -8   8   2        0.12        0.70      0.29 o 
  -7   8   2        0.46        0.23      0.30 o 
  -6   8   2       11.03        9.17      0.54 o 
  -5   8   2       16.70       17.24      0.50 o 
  -4   8   2       79.97       81.38      1.53 o 
  -3   8   2        8.86        9.57      0.38 o 
  -2   8   2       24.60       22.16      0.47 o 
  -1   8   2      173.55      189.83      2.13 o 
   0   8   2       40.28       45.69      0.58 o 
   1   8   2       39.56       43.89      0.59 o 
   2   8   2       56.27       57.40      0.80 o 
   3   8   2        0.85        0.72      0.17 o 
   4   8   2        0.10        0.40      0.15 o 
   5   8   2       18.33       18.70      0.47 o 
   6   8   2        0.84        0.77      0.26 o 
   7   8   2        1.57        0.52      0.28 o 
  -9   9   2        2.73        3.20      0.46 o 
  -8   9   2       14.09       15.31      0.71 o 
  -7   9   2       11.40        9.60      0.53 o 
  -6   9   2        2.64        2.87      0.27 o 
  -5   9   2        0.00        0.29      0.17 o 
  -4   9   2       24.28       21.00      0.51 o 
  -3   9   2       41.93       39.95      0.85 o 
  -2   9   2      305.53      269.15      3.29 o 
  -1   9   2      434.19      448.34      5.35 o 
   0   9   2       62.04       57.30      0.77 o 
   1   9   2      187.80      185.34      1.99 o 
   2   9   2       18.01       19.47      0.40 o 
   3   9   2        0.57        0.32      0.14 o 
   4   9   2        1.07        0.78      0.16 o 
   5   9   2       29.78       26.91      0.58 o 
   6   9   2        0.72        0.42      0.22 o 
   7   9   2        0.13        0.02      0.26 o 
  -9  10   2        0.30        0.64      0.55 o 
  -8  10   2        1.25        1.98      0.38 o 
  -7  10   2        3.96        3.25      0.36 o 
  -6  10   2       15.06       10.86      0.47 o 
  -5  10   2       29.52       24.84      0.62 o 
  -4  10   2      197.55      185.20      2.39 o 
  -3  10   2        0.00        0.25      0.12 o 
  -2  10   2        1.40        2.29      0.18 o 
  -1  10   2      116.72      119.35      1.57 o 
   0  10   2        0.01        1.03      0.11 o 
   1  10   2       21.20       24.35      0.40 o 
   2  10   2      249.45      241.23      2.40 o 
   3  10   2        2.96        2.95      0.19 o 
   4  10   2        4.02        3.69      0.23 o 
   5  10   2       15.92       16.73      0.51 o 
   6  10   2        0.02        0.17      0.23 o 
   7  10   2        1.91        1.90      0.34 o 
  -8  11   2        1.07        1.34      0.36 o 
  -7  11   2        4.48        3.61      0.42 o 
  -6  11   2        1.21        0.71      0.22 o 
  -5  11   2       10.96       10.30      0.42 o 
  -4  11   2        3.50        4.82      0.37 o 
  -3  11   2      771.94      699.91      9.33 o 
  -2  11   2       44.88       43.56      0.80 o 
  -1  11   2      143.49      144.48      2.10 o 
   0  11   2      138.17      142.81      1.58 o 
   1  11   2      105.11      102.03      1.19 o 
   2  11   2      112.49      114.62      1.24 o 
   3  11   2      197.52      193.44      2.29 o 
   4  11   2        2.29        1.54      0.18 o 
   5  11   2        0.53        0.29      0.33 o 
   6  11   2        2.50        1.83      0.34 o 
   7  11   2        4.58        5.87      0.50 o 
  -8  12   2       18.81       23.71      0.91 o 
  -7  12   2        0.01       -0.07      0.24 o 
  -6  12   2        1.86        1.12      0.23 o 
  -5  12   2        1.00        1.15      0.22 o 
  -4  12   2      117.90      116.33      1.64 o 
  -3  12   2        3.66        3.68      0.29 o 
  -2  12   2       94.50       86.98      1.40 o 
  -1  12   2        0.76        0.72      0.13 o 
   0  12   2        0.74        2.50      0.18 o 
   1  12   2        8.85        7.66      0.24 o 
   2  12   2      162.82      160.43      1.68 o 
   3  12   2        0.15        0.45      0.15 o 
   4  12   2       12.23       12.60      0.40 o 
   5  12   2        2.33        2.82      0.34 o 
   6  12   2        1.06        1.27      0.31 o 
  -8  13   2        6.41        9.89      0.67 o 
  -7  13   2        0.17        0.62      0.27 o 
  -6  13   2        3.81        4.40      0.38 o 
  -5  13   2        7.42        6.63      0.41 o 
  -4  13   2        5.92        5.97      0.35 o 
  -3  13   2       29.04       29.05      0.71 o 
  -2  13   2       61.50       62.82      1.11 o 
  -1  13   2        0.00       -0.21      0.14 o 
   0  13   2       14.18       13.87      0.34 o 
   1  13   2        8.07        7.73      0.27 o 
   2  13   2      150.58      152.70      1.62 o 
   3  13   2       57.58       56.44      0.90 o 
   4  13   2        7.16        7.24      0.35 o 
   5  13   2        5.89        6.29      0.46 o 
   6  13   2        6.71        6.65      0.50 o 
  -8  14   2        4.04        3.53      0.52 o 
  -7  14   2        8.87        9.64      0.80 o 
  -6  14   2       10.90       13.32      0.90 o 
  -5  14   2        6.99        7.40      0.48 o 
  -4  14   2        1.43        1.06      0.22 o 
  -3  14   2       24.78       27.03      0.67 o 
  -2  14   2       22.33       20.68      0.60 o 
  -1  14   2        6.04        4.95      0.33 o 
   0  14   2       34.30       29.81      0.49 o 
   1  14   2        6.45        7.33      0.26 o 
   2  14   2        0.01        0.07      0.13 o 
   3  14   2        1.07        1.29      0.17 o 
   4  14   2       14.26       14.40      0.60 o 
   5  14   2        0.74        1.07      0.28 o 
   6  14   2        7.00        8.57      0.56 o 
  -7  15   2        5.77        8.46      1.43 o 
  -6  15   2        8.30        9.49      1.43 o 
  -5  15   2        0.02       -0.17      0.25 o 
  -4  15   2        3.53        4.42      0.38 o 
  -3  15   2        7.85        8.40      0.40 o 
  -2  15   2        0.00        0.08      0.13 o 
  -1  15   2       34.26       25.86      0.57 o 
   0  15   2        0.64        0.52      0.15 o 
   1  15   2        0.64        0.94      0.14 o 
   2  15   2        6.63        5.96      0.24 o 
   3  15   2        0.35        0.34      0.23 o 
   4  15   2       11.69       12.02      0.57 o 
   5  15   2       13.76       15.47      0.67 o 
   6  15   2        2.45        2.82      0.40 o 
  -7  16   2        0.97        0.74      0.53 o 
  -6  16   2       61.62       66.68      2.65 o 
  -5  16   2        6.26        7.03      1.11 o 
  -4  16   2       44.37       43.75      1.12 o 
  -3  16   2       10.53       10.16      0.53 o 
  -2  16   2        4.27        3.03      0.24 o 
  -1  16   2        1.51        0.69      0.17 o 
   0  16   2      185.92      162.70      1.99 o 
   1  16   2        8.33        8.19      0.32 o 
   2  16   2       19.29       18.31      0.50 o 
   3  16   2        1.24        1.36      0.39 o 
   4  16   2        1.10        1.38      0.28 o 
   5  16   2        0.28        0.03      0.26 o 
  -6  17   2        0.03        0.42      0.53 o 
  -5  17   2       24.78       24.63      1.37 o 
  -4  17   2       10.43       12.36      0.95 o 
  -3  17   2       35.70       34.99      0.97 o 
  -2  17   2        7.71        8.40      0.47 o 
  -1  17   2       82.63       72.81      1.14 o 
   0  17   2        1.81        2.16      0.21 o 
   1  17   2        9.46        9.24      0.39 o 
   2  17   2        0.11       -0.13      0.18 o 
   3  17   2        8.12        7.78      0.46 o 
   4  17   2        3.57        4.36      0.40 o 
   5  17   2       16.43       19.54      0.76 o 
  -6  18   2        0.46        0.32      0.53 o 
  -5  18   2        2.49        2.32      0.63 o 
  -4  18   2       13.94       15.85      1.16 o 
  -3  18   2        2.68        3.06      0.63 o 
  -2  18   2        0.70        0.29      0.22 o 
  -1  18   2        3.95        3.50      0.39 o 
   0  18   2        4.25        2.69      0.24 o 
   1  18   2        0.91        1.10      0.26 o 
   2  18   2        2.78        3.57      0.77 o 
   3  18   2        0.65        0.91      0.29 o 
   4  18   2        5.25        5.58      0.46 o 
  -5  19   2        2.18        2.32      0.63 o 
  -4  19   2        1.89        2.01      0.63 o 
  -3  19   2       37.41       40.72      1.80 o 
  -2  19   2        2.00        1.90      0.42 o 
  -1  19   2        0.17       -0.06      0.25 o 
   0  19   2        0.21       -0.06      0.22 o 
   1  19   2        2.04        0.73      0.26 o 
   2  19   2        2.31        2.39      0.37 o 
   3  19   2       18.35       21.56      0.77 o 
   4  19   2        7.94        7.50      0.65 o 
  -5  20   2        2.05        1.58      0.63 o 
  -4  20   2        9.24       10.57      1.06 o 
  -3  20   2        0.41        0.62      0.33 o 
  -2  20   2       15.14       15.85      0.78 o 
  -1  20   2        0.97        0.33      0.37 o 
   0  20   2        3.23        1.90      0.53 o 
   1  20   2        0.03       -0.32      0.42 o 
   2  20   2       29.52       33.59      1.16 o 
   3  20   2        0.64        0.63      0.37 o 
  -4  21   2        1.86        2.01      0.63 o 
  -3  21   2       13.34       17.07      0.82 o 
  -2  21   2        0.40        1.20      0.69 o 
  -1  21   2        0.25        0.27      0.42 o 
   0  21   2        0.00        0.53      0.42 o 
   1  21   2        3.50        4.23      0.63 o 
   2  21   2        0.00        0.21      0.42 o 
  -3  22   2        1.34        1.33      0.63 o 
  -2  22   2        1.36        2.28      0.41 o 
  -1  22   2        2.39        2.64      0.63 o 
   0  22   2        0.92        0.00      0.42 o 
   1  22   2        5.24        4.86      0.74 o 
  -1  23   2        1.05        0.85      0.53 o 
 -10   1   3        7.08        6.65      0.78 o 
  -9   1   3        2.99        2.74      0.52 o 
  -8   1   3        1.58        1.55      0.22 o 
  -7   1   3       10.74       12.00      0.39 o 
  -6   1   3      141.45      134.71      1.68 o 
  -5   1   3       84.10       86.53      1.21 o 
  -4   1   3      355.42      383.55      4.65 o 
  -3   1   3       13.64       15.24      0.34 o 
  -2   1   3        6.42        7.73      0.25 o 
  -1   1   3       63.88       50.36      6.58 o 
   0   1   3      680.53      707.22      8.39 o 
   1   1   3      130.30      140.73      3.77 o 
   2   1   3      216.48      218.81      5.60 o 
   3   1   3       26.83       27.37      0.53 o 
   4   1   3       24.64       24.40      0.79 o 
   5   1   3       34.78       32.46      0.65 o 
   6   1   3        1.48        1.23      0.23 o 
   7   1   3        1.25        1.02      0.30 o 
 -10   2   3        1.20        1.32      0.52 o 
  -9   2   3        1.26        1.29      0.48 o 
  -8   2   3        2.28        3.25      0.30 o 
  -7   2   3       20.44       23.06      0.58 o 
  -6   2   3      133.61      128.13      1.75 o 
  -5   2   3       82.69       76.67      1.20 o 
  -4   2   3        7.44       13.86      0.30 o 
  -3   2   3      125.81      130.69      1.61 o 
  -2   2   3       15.55       15.59      0.29 o 
  -1   2   3     1127.47     1188.99     18.17 o 
   0   2   3       30.44       37.26      0.63 o 
   1   2   3       39.93       40.95      0.81 o 
   2   2   3       37.50       43.35      0.68 o 
   3   2   3      137.17      134.52      1.99 o 
   4   2   3       27.59       24.61      0.49 o 
   5   2   3      122.61      120.57      1.58 o 
   6   2   3        1.56        1.60      0.23 o 
   7   2   3        6.19        6.13      0.46 o 
 -10   3   3        2.58        3.03      1.11 o 
  -9   3   3       19.90       22.38      0.85 o 
  -8   3   3       21.71       22.59      0.81 o 
  -7   3   3        3.20        2.73      0.24 o 
  -6   3   3        0.77        1.30      0.28 o 
  -5   3   3        0.89        0.47      0.16 o 
  -4   3   3      102.20      111.71      2.37 o 
  -3   3   3      595.16      647.78      8.50 o 
  -2   3   3      139.52      129.02      1.61 o 
  -1   3   3        1.35        3.24      0.12 o 
   0   3   3       12.06       12.06      0.45 o 
   1   3   3      115.73      115.07      1.50 o 
   2   3   3        5.58        7.08      0.30 o 
   3   3   3      156.43      159.00      2.72 o 
   4   3   3       48.97       51.63      0.80 o 
   5   3   3       13.90       12.23      0.48 o 
   6   3   3        0.12        0.23      0.18 o 
   7   3   3        0.67        0.77      0.32 o 
  -9   4   3        0.94        0.47      0.32 o 
  -8   4   3        0.42        0.81      0.31 o 
  -7   4   3        1.95        1.90      0.25 o 
  -6   4   3        2.25        2.06      0.26 o 
  -5   4   3        2.03        2.35      0.22 o 
  -4   4   3      215.85      247.73      3.40 o 
  -3   4   3       18.50       15.59      0.43 o 
  -2   4   3       24.67       27.41      0.38 o 
  -1   4   3       28.81       31.80      0.44 o 
   0   4   3      137.12      143.26      1.77 o 
   1   4   3       14.23       16.20      0.37 o 
   2   4   3      544.08      570.10      6.23 o 
   3   4   3       10.42        9.36      0.31 o 
   4   4   3       18.09       15.25      0.45 o 
   5   4   3        6.06        5.72      0.29 o 
   6   4   3        0.10        0.19      0.18 o 
   7   4   3        4.45        3.21      0.38 o 
  -9   5   3        6.58        9.51      0.82 o 
  -8   5   3        5.18        5.73      0.35 o 
  -7   5   3       23.14       20.84      0.62 o 
  -6   5   3        3.02        1.89      0.21 o 
  -5   5   3        3.24        2.98      0.22 o 
  -4   5   3       39.84       30.37      0.62 o 
  -3   5   3      582.85      533.21     15.27 o 
  -2   5   3      153.32      136.31      1.90 o 
  -1   5   3      253.56      259.63      3.46 o 
   0   5   3       12.90       11.98      0.32 o 
   1   5   3       27.99       28.49      0.45 o 
   2   5   3       13.66       18.26      0.39 o 
   3   5   3       17.81       22.06      0.40 o 
   4   5   3        1.68        1.61      0.20 o 
   5   5   3        3.20        3.04      0.25 o 
   6   5   3        1.72        1.53      0.23 o 
   7   5   3        0.03       -0.38      0.27 o 
  -9   6   3        2.82        3.88      0.48 o 
  -8   6   3        0.03        0.26      0.25 o 
  -7   6   3        1.53        1.58      0.25 o 
  -6   6   3       11.03        7.47      0.36 o 
  -5   6   3        8.15        8.25      0.35 o 
  -4   6   3        3.91        5.53      0.32 o 
  -3   6   3      161.59      172.81      2.43 o 
  -2   6   3        1.48        1.67      0.12 o 
  -1   6   3        0.87        1.23      0.21 o 
   0   6   3      283.81      288.57      3.99 o 
   1   6   3       10.44       11.23      0.31 o 
   2   6   3        1.41        2.17      0.17 o 
   3   6   3        2.05        2.17      0.17 o 
   4   6   3        3.22        2.71      0.19 o 
   5   6   3        0.23        0.25      0.20 o 
   6   6   3        3.36        3.78      0.32 o 
   7   6   3        2.20        1.48      0.40 o 
  -9   7   3        9.67        9.77      0.67 o 
  -8   7   3        0.10       -0.28      0.22 o 
  -7   7   3       54.01       45.43      1.00 o 
  -6   7   3        1.17        1.48      0.32 o 
  -5   7   3       61.24       56.98      1.04 o 
  -4   7   3       89.24       83.23      1.16 o 
  -3   7   3      171.75      160.70      2.01 o 
  -2   7   3       43.59       31.69      0.55 o 
  -1   7   3     1227.82     1318.74     14.13 o 
   0   7   3        0.62        0.66      0.10 o 
   1   7   3        9.81       10.51      0.26 o 
   2   7   3        9.43        9.33      0.30 o 
   3   7   3        1.12        1.69      0.16 o 
   4   7   3        2.90        2.33      0.24 o 
   5   7   3       44.32       45.35      0.86 o 
   6   7   3        5.33        4.68      0.41 o 
   7   7   3        0.00       -0.08      0.37 o 
  -9   8   3        1.90        1.09      0.37 o 
  -8   8   3        1.13        1.98      0.32 o 
  -7   8   3       18.84       14.90      0.57 o 
  -6   8   3      156.31      129.45      2.06 o 
  -5   8   3       26.79       27.58      0.65 o 
  -4   8   3       30.98       32.92      0.59 o 
  -3   8   3      217.97      215.84      2.96 o 
  -2   8   3      314.24      339.33      4.03 o 
  -1   8   3      373.97      380.83      5.05 o 
   0   8   3      363.01      407.86      3.88 o 
   1   8   3        2.94        2.44      0.14 o 
   2   8   3       24.57       24.17      0.41 o 
   3   8   3       40.28       41.32      0.66 o 
   4   8   3       86.89       84.35      1.16 o 
   5   8   3       14.85       15.19      0.49 o 
   6   8   3        8.03        5.54      0.43 o 
   7   8   3        0.06       -0.53      0.37 o 
  -9   9   3        3.75        3.40      0.46 o 
  -8   9   3        0.50        1.65      0.41 o 
  -7   9   3       10.91        8.62      0.46 o 
  -6   9   3        3.65        3.30      0.31 o 
  -5   9   3       41.27       34.27      0.74 o 
  -4   9   3        0.13        0.44      0.14 o 
  -3   9   3        0.00        0.10      0.07 o 
  -2   9   3        6.02        6.86      0.27 o 
  -1   9   3      170.68      202.95      2.31 o 
   0   9   3       29.11       30.46      0.43 o 
   1   9   3       57.46       60.53      0.72 o 
   2   9   3       56.32       55.18      0.74 o 
   3   9   3        0.01       -0.22      0.16 o 
   4   9   3        1.78        1.58      0.21 o 
   5   9   3       26.64       24.79      0.57 o 
   6   9   3        6.31        5.72      0.40 o 
  -9  10   3        9.84       14.40      0.79 o 
  -8  10   3        0.20        0.50      0.32 o 
  -7  10   3        6.47        6.13      0.49 o 
  -6  10   3        0.33        0.23      0.17 o 
  -5  10   3        7.36        8.96      0.47 o 
  -4  10   3       25.04       24.81      0.98 o 
  -3  10   3       32.73       34.95      0.67 o 
  -2  10   3       93.42      100.30      1.35 o 
  -1  10   3       86.22       94.08      1.18 o 
   0  10   3      129.57      144.59      1.49 o 
   1  10   3        1.39        2.03      0.12 o 
   2  10   3       16.08       18.14      0.38 o 
   3  10   3      110.36      113.85      1.48 o 
   4  10   3        2.97        2.81      0.22 o 
   5  10   3       33.28       36.54      0.72 o 
   6  10   3       11.05       10.50      0.51 o 
  -8  11   3        0.09        0.39      0.32 o 
  -7  11   3        3.08        3.64      0.37 o 
  -6  11   3       32.04       26.74      0.72 o 
  -5  11   3        2.55        3.17      0.27 o 
  -4  11   3      229.74      224.90      3.23 o 
  -3  11   3      316.78      300.83      3.70 o 
  -2  11   3       11.38        9.49      0.44 o 
  -1  11   3       19.93       20.68      0.38 o 
   0  11   3       45.74       45.83      0.58 o 
   1  11   3       24.45       24.10      0.44 o 
   2  11   3       14.58       16.76      0.37 o 
   3  11   3      131.41      136.98      1.73 o 
   4  11   3        0.46        0.12      0.17 o 
   5  11   3        4.99        5.90      0.33 o 
   6  11   3        3.31        4.31      0.42 o 
  -8  12   3       17.67       19.40      0.81 o 
  -7  12   3       21.48       21.81      0.68 o 
  -6  12   3       14.26       15.54      0.55 o 
  -5  12   3       26.82       24.27      0.79 o 
  -4  12   3      592.34      584.28      7.88 o 
  -3  12   3       27.16       31.01      1.08 o 
  -2  12   3       11.35        8.49      0.33 o 
  -1  12   3        7.61        5.92      0.27 o 
   0  12   3       11.43        9.83      0.26 o 
   1  12   3        6.73        7.48      0.26 o 
   2  12   3      655.44      659.96      6.29 o 
   3  12   3       16.91       15.86      0.43 o 
   4  12   3        2.71        2.59      0.23 o 
   5  12   3        0.78        0.71      0.22 o 
   6  12   3        0.36        0.36      0.29 o 
  -8  13   3        0.08       -0.15      0.33 o 
  -7  13   3        1.14        0.87      0.41 o 
  -6  13   3        0.13       -0.04      0.22 o 
  -5  13   3       10.93       10.68      0.53 o 
  -4  13   3        4.53        5.17      0.33 o 
  -3  13   3      841.59      834.81      9.87 o 
  -2  13   3       27.75       24.66      0.64 o 
  -1  13   3       20.42       18.51      0.60 o 
   0  13   3        9.50        8.14      0.25 o 
   1  13   3       42.22       38.96      0.66 o 
   2  13   3        5.53        6.76      0.60 o 
   3  13   3      146.53      147.44      1.74 o 
   4  13   3        3.07        3.62      0.34 o 
   5  13   3        0.15       -0.10      0.22 o 
   6  13   3        0.42        0.44      0.29 o 
  -8  14   3       11.53       12.50      0.93 o 
  -7  14   3        1.62        1.73      0.43 o 
  -6  14   3        5.06        4.86      0.42 o 
  -5  14   3        0.00        0.20      0.23 o 
  -4  14   3       14.23       15.10      0.54 o 
  -3  14   3        2.50        1.95      0.22 o 
  -2  14   3       32.62       31.92      0.94 o 
  -1  14   3        0.40        0.02      0.21 o 
   0  14   3        0.02       -0.03      0.12 o 
   1  14   3        2.29        1.67      0.17 o 
   2  14   3      100.95      101.92      1.21 o 
   3  14   3        0.20        0.22      0.16 o 
   4  14   3        0.39       -0.04      0.19 o 
   5  14   3        2.37        2.19      0.36 o 
  -7  15   3        2.20        2.05      0.51 o 
  -6  15   3        5.78        4.84      0.58 o 
  -5  15   3        0.00       -0.10      0.25 o 
  -4  15   3        0.03       -0.07      0.19 o 
  -3  15   3        4.35        3.61      0.25 o 
  -2  15   3        1.37        1.06      0.18 o 
  -1  15   3        6.95        4.97      0.27 o 
   0  15   3       18.93       17.20      0.43 o 
   1  15   3        2.01        1.58      0.18 o 
   2  15   3       10.85       11.07      0.33 o 
   3  15   3        0.02        0.00      0.15 o 
   4  15   3        3.14        3.20      0.32 o 
   5  15   3        0.22       -0.16      0.39 o 
  -7  16   3        0.33        0.72      0.43 o 
  -6  16   3        9.46       11.26      0.81 o 
  -5  16   3        1.18        0.60      0.28 o 
  -4  16   3        4.21        3.61      0.46 o 
  -3  16   3        0.66        0.50      0.18 o 
  -2  16   3        0.01       -0.20      0.13 o 
  -1  16   3        2.66        2.34      0.21 o 
   0  16   3       20.77       19.51      0.47 o 
   1  16   3        0.13       -0.05      0.15 o 
   2  16   3        8.89        8.92      0.31 o 
   3  16   3        1.30        0.90      0.23 o 
   4  16   3        0.13        0.30      0.26 o 
  -7  17   3        1.29        2.68      0.51 o 
  -6  17   3        0.01       -0.51      0.37 o 
  -5  17   3        2.18        1.28      0.34 o 
  -4  17   3        2.58        2.19      0.43 o 
  -3  17   3        0.15        0.00      0.18 o 
  -2  17   3        0.01        0.00      0.14 o 
  -1  17   3       50.64       45.33      0.76 o 
   0  17   3        2.66        3.42      0.24 o 
   1  17   3        1.27        1.20      0.19 o 
   2  17   3        8.81        9.74      0.38 o 
   3  17   3        0.00       -0.30      0.20 o 
   4  17   3        0.88        1.00      0.29 o 
  -6  18   3       12.36       11.31      1.06 o 
  -5  18   3        0.26       -0.52      0.58 o 
  -4  18   3        7.82        9.01      0.50 o 
  -3  18   3        2.51        3.21      0.61 o 
  -2  18   3        2.93        3.07      0.25 o 
  -1  18   3        0.25        0.43      0.18 o 
   0  18   3       12.47        9.81      0.37 o 
   1  18   3        0.07        0.24      0.19 o 
   2  18   3        7.43        8.46      0.51 o 
   3  18   3        1.37        1.74      0.29 o 
   4  18   3        0.76        0.80      0.31 o 
  -5  19   3        0.00       -0.11      0.42 o 
  -4  19   3        0.26        0.18      0.25 o 
  -3  19   3        9.59       10.49      0.49 o 
  -2  19   3        1.18        1.52      0.29 o 
  -1  19   3        3.44        4.83      0.30 o 
   0  19   3        0.12        0.26      0.19 o 
   1  19   3        4.19        4.58      0.35 o 
   2  19   3        0.00       -0.02      0.33 o 
   3  19   3        4.71        5.18      0.63 o 
  -5  20   3        0.30        0.14      0.33 o 
  -4  20   3        2.60        2.90      0.41 o 
  -3  20   3        4.37        4.53      0.48 o 
  -2  20   3        2.11        2.62      0.34 o 
  -1  20   3        0.47        0.51      0.24 o 
   0  20   3       19.33       20.80      0.62 o 
   1  20   3        0.06       -0.01      0.28 o 
   2  20   3        2.30        2.85      0.41 o 
  -4  21   3        0.01        0.15      0.33 o 
  -3  21   3        0.00        0.31      0.33 o 
  -2  21   3        0.31        0.31      0.33 o 
  -1  21   3        2.54        2.36      0.41 o 
   0  21   3        0.26        0.42      0.35 o 
   1  21   3        1.49        2.02      0.67 o 
  -2  22   3        0.00       -0.22      0.33 o 
  -1  22   3        0.29        0.00      0.42 o 
   0  22   3       10.05       15.01      1.06 o 
 -10   0   4        0.52        0.85      0.74 o 
  -9   0   4       13.73       12.01      1.22 o 
  -8   0   4        4.34        5.10      0.56 o 
  -7   0   4      147.98      146.73      2.63 o 
  -6   0   4      869.32      866.40     13.42 o 
  -5   0   4       25.21       24.35      2.38 o 
  -4   0   4      110.72      109.63      2.33 o 
  -3   0   4      259.42      264.56      3.56 o 
  -2   0   4      290.73      325.50      6.31 o 
  -1   0   4      469.60      483.36     13.14 o 
   0   0   4     3370.07     3739.79     56.92 o 
   1   0   4      148.26      154.73      3.17 o 
   2   0   4       67.01       61.01      6.89 o 
   3   0   4       30.41       27.37      0.73 o 
   4   0   4      108.64      112.48      2.12 o 
   5   0   4        0.35        1.15      0.52 o 
   6   0   4       37.10       35.07      1.06 o 
 -10   1   4        2.89        3.44      0.63 o 
  -9   1   4        2.34        1.41      0.30 o 
  -8   1   4        2.47        3.29      0.33 o 
  -7   1   4      147.73      140.56      2.52 o 
  -6   1   4        8.34        9.31      0.75 o 
  -5   1   4       43.35       44.33      0.71 o 
  -4   1   4       31.17       29.11      0.57 o 
  -3   1   4        5.60        5.46      0.37 o 
  -2   1   4       80.27       93.67      1.65 o 
  -1   1   4     3347.92     3902.35     72.83 o 
   0   1   4       73.67       81.28      1.30 o 
   1   1   4        0.01       -0.05      0.07 o 
   2   1   4        9.32       12.50      0.44 o 
   3   1   4        0.01       -0.18      0.12 o 
   4   1   4       31.65       29.71      0.61 o 
   5   1   4      191.73      186.81      2.32 o 
   6   1   4        8.84        6.64      0.37 o 
 -10   2   4        0.04        0.37      0.45 o 
  -9   2   4        4.16        3.48      0.37 o 
  -8   2   4        2.50        3.28      0.30 o 
  -7   2   4       16.76       15.03      0.64 o 
  -6   2   4      147.00      145.91      2.23 o 
  -5   2   4       26.55       25.86      0.50 o 
  -4   2   4       30.74       32.26      0.49 o 
  -3   2   4       99.22      103.48      1.11 o 
  -2   2   4       11.19       11.99      0.89 o 
  -1   2   4       30.33       32.18      0.92 o 
   0   2   4      317.84      360.86      4.01 o 
   1   2   4       21.65       21.71      0.48 o 
   2   2   4       22.37       23.19      0.89 o 
   3   2   4        1.06        1.15      0.21 o 
   4   2   4       29.55       32.84      0.64 o 
   5   2   4        8.21        8.60      0.56 o 
   6   2   4        1.48        1.05      0.24 o 
 -10   3   4        6.51        7.45      0.78 o 
  -9   3   4        3.63        3.78      0.40 o 
  -8   3   4        9.40        8.36      0.40 o 
  -7   3   4        0.02       -0.25      0.17 o 
  -6   3   4      102.45       98.88      1.61 o 
  -5   3   4        0.64        0.42      0.16 o 
  -4   3   4       46.75       45.85      0.80 o 
  -3   3   4      353.90      374.82      3.79 o 
  -2   3   4      245.02      230.40      4.45 o 
  -1   3   4       70.44       76.75      1.03 o 
   0   3   4      113.53      110.56      1.22 o 
   1   3   4       26.83       26.89      0.65 o 
   2   3   4       23.94       22.49      0.44 o 
   3   3   4       82.82       79.71      1.20 o 
   4   3   4       39.03       40.55      0.72 o 
   5   3   4       17.49       17.61      0.59 o 
   6   3   4        0.50        0.30      0.22 o 
 -10   4   4        2.25        3.46      0.63 o 
  -9   4   4        0.62        0.73      0.24 o 
  -8   4   4        1.26        1.06      0.21 o 
  -7   4   4        0.30        0.33      0.24 o 
  -6   4   4       26.95       27.17      0.95 o 
  -5   4   4       59.54       58.38      1.25 o 
  -4   4   4       63.28       70.80      2.23 o 
  -3   4   4       87.39       93.79      1.03 o 
  -2   4   4      139.64      160.97      1.83 o 
  -1   4   4       27.76       29.98      0.40 o 
   0   4   4       33.35       32.88      0.48 o 
   2   4   4      140.27      143.53      1.61 o 
   3   4   4       35.59       35.27      0.79 o 
   4   4   4        0.40        0.44      0.19 o 
   5   4   4        1.08        0.94      0.25 o 
   6   4   4        0.01       -0.19      0.22 o 
  -9   5   4       26.63       31.53      0.81 o 
  -8   5   4        0.08        0.06      0.24 o 
  -7   5   4        8.90        8.93      0.43 o 
  -6   5   4        0.84        0.95      0.19 o 
  -5   5   4        3.76        3.66      0.24 o 
  -3   5   4      261.29      301.81      3.09 o 
  -2   5   4       15.07       16.06      0.28 o 
  -1   5   4        7.34        7.52      0.19 o 
   0   5   4        0.00       -0.02      0.05 o 
   1   5   4       30.10       32.92      1.01 o 
   2   5   4       12.89       12.14      0.34 o 
   3   5   4       36.27       37.78      0.72 o 
   4   5   4        2.44        2.41      0.27 o 
   5   5   4        0.20        0.22      0.21 o 
   6   5   4        0.28       -0.13      0.24 o 
  -9   6   4        2.57        1.61      0.29 o 
  -8   6   4        2.30        2.70      0.31 o 
  -7   6   4       16.35       15.34      0.54 o 
  -6   6   4       95.04       88.76      1.49 o 
  -5   6   4      128.51      116.94      1.83 o 
  -4   6   4      456.20      250.66      7.01 o 
  -2   6   4       94.49      102.33      1.22 o 
  -1   6   4       16.40       18.97      0.36 o 
   1   6   4       45.48       45.02      0.76 o 
   2   6   4      227.99      240.45      2.80 o 
   3   6   4       25.61       26.29      0.60 o 
   4   6   4       14.57       12.91      0.52 o 
   5   6   4       12.99       13.31      0.56 o 
   6   6   4        2.28        2.14      0.30 o 
  -9   7   4        1.89        2.03      0.32 o 
  -8   7   4        0.00       -0.14      0.22 o 
  -7   7   4        4.36        3.24      0.30 o 
  -6   7   4        5.59        5.06      0.38 o 
  -5   7   4       23.40       22.37      0.50 o 
  -4   7   4       20.39       19.24      0.44 o 
  -3   7   4        1.15        0.11      0.21 o 
  -2   7   4       10.64        4.10      1.00 o 
   1   7   4        1.87        1.90      0.18 o 
   2   7   4       11.77       11.72      0.38 o 
   3   7   4       18.95       18.87      0.51 o 
   4   7   4        2.76        2.71      0.25 o 
   5   7   4        0.00        0.29      0.22 o 
   6   7   4        0.21       -0.11      0.24 o 
  -9   8   4        1.41        2.28      0.50 o 
  -8   8   4        0.88        0.64      0.24 o 
  -7   8   4        0.95        1.68      0.25 o 
  -6   8   4       37.88       33.17      0.78 o 
  -5   8   4        3.52        2.69      0.20 o 
  -4   8   4      171.36      169.15      2.47 o 
  -3   8   4       57.08       55.78      2.41 o 
  -2   8   4        0.28        0.02      0.05 o 
   0   8   4       13.82       17.07      0.47 o 
   1   8   4        1.85        2.08      0.22 o 
   2   8   4       42.24       44.34      0.72 o 
   3   8   4        3.38        3.87      0.28 o 
   4   8   4        1.13        0.96      0.23 o 
   5   8   4        2.13        1.72      0.32 o 
   6   8   4        0.10        0.15      0.24 o 
  -9   9   4        2.09        2.68      0.59 o 
  -8   9   4        0.50        0.96      0.27 o 
  -7   9   4        2.34        1.14      0.23 o 
  -6   9   4       20.28       18.03      0.55 o 
  -5   9   4        7.54        4.67      0.31 o 
  -4   9   4       31.75       26.99      0.64 o 
  -3   9   4        6.52        6.94      0.31 o 
  -2   9   4        0.00        0.02      0.08 o 
  -1   9   4       72.83       80.20      1.05 o 
   0   9   4        4.97        5.41      0.22 o 
   1   9   4       38.54       40.87      0.63 o 
   2   9   4        0.06        0.24      0.15 o 
   3   9   4       15.53       15.09      0.62 o 
   4   9   4       34.84       35.16      0.77 o 
   5   9   4        1.38        1.36      0.30 o 
   6   9   4        1.56        0.61      0.31 o 
  -9  10   4        1.54        1.50      0.62 o 
  -8  10   4        0.28        0.38      0.24 o 
  -7  10   4        9.39        8.58      0.46 o 
  -6  10   4       12.00       11.41      0.56 o 
  -5  10   4        0.80        0.90      0.15 o 
  -4  10   4      137.04      135.22      2.08 o 
  -3  10   4       10.23       11.54      0.41 o 
  -2  10   4        6.64        8.70      0.53 o 
  -1  10   4        7.55        7.98      0.27 o 
   0  10   4        9.37       10.93      0.31 o 
   1  10   4       48.21       45.83      0.70 o 
   2  10   4       79.53       81.87      1.16 o 
   3  10   4        0.25        0.02      0.28 o 
   4  10   4        0.42        0.54      0.23 o 
   5  10   4        0.00        0.14      0.26 o 
  -8  11   4        0.05       -0.09      0.24 o 
  -7  11   4        0.88        0.94      0.29 o 
  -6  11   4        0.86        1.00      0.26 o 
  -5  11   4       20.43       21.45      0.52 o 
  -4  11   4        2.70        4.14      0.31 o 
  -3  11   4      316.58      291.93      4.07 o 
  -2  11   4       54.74       52.57      0.97 o 
  -1  11   4       41.71       35.89      0.68 o 
   0  11   4       33.86       33.14      0.56 o 
   1  11   4       97.01       95.12      1.19 o 
   2  11   4       44.98       46.21      0.74 o 
   3  11   4       33.32       33.02      0.76 o 
   4  11   4        0.96        0.64      0.21 o 
   5  11   4        1.93        0.93      0.26 o 
  -8  12   4        4.36        6.27      0.52 o 
  -7  12   4        0.10        0.37      0.49 o 
  -6  12   4        3.70        4.00      0.40 o 
  -5  12   4        2.33        2.30      0.23 o 
  -4  12   4      227.79      231.98      3.36 o 
  -3  12   4       47.36       46.95      1.63 o 
  -2  12   4        3.67        3.06      0.29 o 
  -1  12   4        0.13        0.06      0.21 o 
   0  12   4        4.44        4.27      0.22 o 
   1  12   4        3.64        4.21      0.25 o 
   2  12   4      156.83      155.63      1.84 o 
   3  12   4        9.07       10.54      0.44 o 
   4  12   4        1.09        1.09      0.25 o 
   5  12   4        0.07       -0.02      0.23 o 
  -8  13   4        0.04       -0.27      0.43 o 
  -7  13   4        0.44        1.16      0.33 o 
  -6  13   4        0.36        0.57      0.29 o 
  -5  13   4       16.79       15.48      0.44 o 
  -4  13   4        2.65        2.76      0.43 o 
  -3  13   4        0.13        0.15      0.23 o 
  -2  13   4        3.79        2.57      0.27 o 
  -1  13   4        6.16        5.46      0.32 o 
   0  13   4       25.82       23.00      0.77 o 
   1  13   4       16.31       16.09      0.49 o 
   2  13   4       19.15       22.38      0.53 o 
   3  13   4        7.82        7.56      0.28 o 
   4  13   4        0.77        0.77      0.25 o 
   5  13   4        1.34        1.72      0.38 o 
  -8  14   4        2.64        3.34      0.58 o 
  -7  14   4       22.32       25.35      0.93 o 
  -6  14   4        1.17        1.19      0.32 o 
  -5  14   4        5.07        4.93      0.28 o 
  -4  14   4        3.12        3.89      0.39 o 
  -3  14   4       18.09       18.04      0.59 o 
  -2  14   4        8.78       10.63      0.72 o 
  -1  14   4        3.44        4.16      0.37 o 
   0  14   4        3.21        2.73      0.27 o 
   1  14   4       14.22       13.84      0.40 o 
   2  14   4        1.67        1.86      0.17 o 
   3  14   4        1.03        1.36      0.16 o 
   4  14   4        2.53        2.16      0.29 o 
  -7  15   4       20.58       24.80      0.93 o 
  -6  15   4        5.90        7.86      0.44 o 
  -5  15   4        2.48        2.34      0.21 o 
  -4  15   4        0.37        0.28      0.15 o 
  -3  15   4        4.09        3.78      0.22 o 
  -2  15   4        5.47        6.51      0.28 o 
  -1  15   4      117.44      113.16      1.45 o 
   0  15   4        4.31        4.61      0.21 o 
   1  15   4        2.52        2.32      0.18 o 
   2  15   4        8.06        7.22      0.26 o 
   3  15   4        7.20        7.38      0.31 o 
   4  15   4        0.08        0.07      0.17 o 
  -7  16   4        0.08       -0.12      0.41 o 
  -6  16   4       41.18       45.60      1.16 o 
  -5  16   4        1.19        1.03      0.21 o 
  -4  16   4       16.59       16.85      0.48 o 
  -3  16   4        1.05        1.00      0.16 o 
  -2  16   4        9.20        9.35      0.34 o 
  -1  16   4        2.82        2.68      0.20 o 
   0  16   4       43.92       39.85      0.99 o 
   1  16   4        1.32        0.96      0.15 o 
   2  16   4        5.37        5.77      0.27 o 
   3  16   4        0.09        0.07      0.15 o 
   4  16   4        7.72        9.31      0.65 o 
  -6  17   4        1.58        1.94      0.33 o 
  -5  17   4        2.08        2.26      0.23 o 
  -4  17   4        0.53        0.74      0.15 o 
  -3  17   4        3.32        3.18      0.23 o 
  -2  17   4        0.22       -0.01      0.22 o 
  -1  17   4       43.69       36.79      0.66 o 
   0  17   4        0.84        0.67      0.15 o 
   1  17   4        0.21        0.11      0.14 o 
   2  17   4        0.34        0.13      0.14 o 
   3  17   4        0.02        0.03      0.17 o 
  -6  18   4        0.00        0.36      0.26 o 
  -5  18   4        6.02        5.76      0.37 o 
  -4  18   4        0.52        0.75      0.21 o 
  -3  18   4        1.64        1.59      0.21 o 
  -2  18   4        7.32        5.67      0.31 o 
  -1  18   4        0.09        0.14      0.14 o 
   0  18   4        2.45        2.17      0.21 o 
   1  18   4        1.31        1.87      0.27 o 
   2  18   4        0.49        0.64      0.29 o 
   3  18   4        1.79        1.80      0.63 o 
  -5  19   4        0.25       -0.02      0.23 o 
  -4  19   4        1.02        1.40      0.26 o 
  -3  19   4       19.95       21.60      0.68 o 
  -2  19   4        0.17        0.18      0.16 o 
  -1  19   4        2.06        1.20      0.20 o 
   0  19   4        0.00        0.11      0.17 o 
   1  19   4        4.40        3.82      0.23 o 
   2  19   4        0.28        0.32      0.18 o 
  -4  20   4       17.33       20.40      0.84 o 
  -3  20   4        0.09        0.09      0.18 o 
  -2  20   4        1.01        0.65      0.21 o 
  -1  20   4        0.17        0.12      0.18 o 
   0  20   4        0.04        0.28      0.17 o 
   1  20   4        1.88        2.28      0.25 o 
  -3  21   4        5.57        7.69      0.47 o 
  -2  21   4        0.01        0.07      0.17 o 
  -1  21   4        0.90        0.95      0.24 o 
   0  21   4        0.95        1.38      0.24 o 
 -10   1   5        2.94        3.41      0.40 o 
  -9   1   5        5.36        5.58      0.45 o 
  -8   1   5        0.58        0.26      0.23 o 
  -7   1   5       56.39       57.20      1.15 o 
  -6   1   5        5.39        5.77      0.33 o 
  -5   1   5       55.16       55.29      0.88 o 
  -4   1   5       21.48       18.94      0.40 o 
  -3   1   5      139.91      136.24      1.65 o 
  -2   1   5      230.06      236.96      2.99 o 
  -1   1   5       46.20       48.91      0.90 o 
   0   1   5        4.28        3.21      0.22 o 
   1   1   5       21.02       22.06      0.90 o 
   2   1   5       15.41       15.75      0.44 o 
   3   1   5        9.10        8.68      0.33 o 
   4   1   5       46.38       47.45      0.83 o 
   5   1   5        9.85        9.06      0.41 o 
   6   1   5        0.56        0.58      0.26 o 
 -10   2   5        1.16        0.28      0.30 o 
  -9   2   5        0.32       -0.08      0.32 o 
  -8   2   5        0.04       -0.01      0.18 o 
  -7   2   5        0.10        0.01      0.19 o 
  -6   2   5      135.98      139.58      2.15 o 
  -5   2   5       23.66       24.19      0.49 o 
  -4   2   5       14.78       17.85      0.62 o 
  -3   2   5       22.28       24.03      0.39 o 
  -2   2   5       10.22        7.64      0.34 o 
  -1   2   5       20.93       23.50      0.60 o 
   0   2   5       10.34       12.02      0.28 o 
   1   2   5       45.57       48.97      0.67 o 
   2   2   5       61.05       59.75      0.95 o 
   3   2   5        1.44        1.15      0.17 o 
   4   2   5        0.21       -0.12      0.18 o 
   5   2   5        4.53        4.44      0.33 o 
   6   2   5        0.56        0.38      0.27 o 
 -10   3   5        4.68        4.23      0.43 o 
  -9   3   5       14.88       17.35      0.68 o 
  -8   3   5        1.56        1.11      0.21 o 
  -7   3   5        3.30        3.14      0.31 o 
  -6   3   5       19.68       20.89      0.58 o 
  -5   3   5       17.35       15.73      0.47 o 
  -4   3   5       98.41      100.39      1.24 o 
  -3   3   5       35.66       35.53      0.43 o 
  -2   3   5        3.66        2.84      0.18 o 
  -1   3   5       10.14       11.93      0.24 o 
   0   3   5        3.60        3.25      0.17 o 
   1   3   5        1.69        2.24      0.14 o 
   2   3   5        1.54        1.84      0.18 o 
   3   3   5        6.29        4.99      0.55 o 
   4   3   5       20.09       19.45      0.59 o 
   5   3   5        7.97        6.72      0.42 o 
  -9   4   5        0.30        0.15      0.25 o 
  -8   4   5        0.20       -0.10      0.20 o 
  -7   4   5        7.30        6.67      0.55 o 
  -6   4   5        5.98        6.37      0.34 o 
  -5   4   5        4.37        3.68      0.23 o 
  -4   4   5      243.97      257.51      3.17 o 
  -3   4   5        1.19        0.99      0.12 o 
  -2   4   5       16.76       20.01      0.32 o 
  -1   4   5        4.46        4.44      0.18 o 
   0   4   5       32.82       33.72      0.54 o 
   1   4   5       12.70       11.18      0.32 o 
   2   4   5       85.30       86.37      1.29 o 
   3   4   5        2.72        2.19      0.26 o 
   4   4   5        2.47        2.39      0.26 o 
   5   4   5        0.86        0.26      0.24 o 
  -9   5   5        1.26        1.21      0.30 o 
  -8   5   5        0.11        0.00      0.23 o 
  -7   5   5        9.68        8.60      0.42 o 
  -6   5   5        0.08        0.16      0.16 o 
  -5   5   5       13.82       16.06      0.42 o 
  -4   5   5       15.69       19.88      0.45 o 
  -3   5   5       38.84       38.26      0.57 o 
  -2   5   5        2.99        2.57      0.12 o 
  -1   5   5       63.39       68.74      0.90 o 
   0   5   5       37.84       35.42      0.57 o 
   1   5   5      101.86      100.56      1.31 o 
   2   5   5        8.40        7.56      0.48 o 
   3   5   5        0.56        0.19      0.17 o 
   4   5   5        0.36        0.10      0.23 o 
   5   5   5        0.05       -0.15      0.23 o 
  -9   6   5        0.67        0.89      0.26 o 
  -8   6   5        0.93        1.21      0.37 o 
  -7   6   5        3.72        3.98      0.33 o 
  -6   6   5        4.09        4.23      0.41 o 
  -5   6   5        2.71        3.35      0.26 o 
  -4   6   5        2.10        1.49      0.19 o 
  -3   6   5        3.87        4.55      0.21 o 
  -2   6   5       37.40       40.43      0.61 o 
  -1   6   5       22.49       21.40      0.41 o 
   0   6   5       13.80       14.42      0.36 o 
   1   6   5       19.34       20.03      0.45 o 
   2   6   5        0.84        1.11      0.19 o 
   3   6   5        0.53        0.18      0.19 o 
   4   6   5        5.31        5.48      0.40 o 
   5   6   5        0.16        0.32      0.24 o 
  -9   7   5        4.89        4.58      0.41 o 
  -8   7   5        0.61        0.41      0.22 o 
  -7   7   5       65.13       58.49      1.16 o 
  -6   7   5        2.83        3.86      0.32 o 
  -5   7   5        0.48        1.57      0.23 o 
  -4   7   5        0.00        0.08      0.12 o 
  -3   7   5        0.45       -0.07      0.12 o 
  -2   7   5        7.64        8.85      0.28 o 
  -1   7   5      436.37      451.83      5.01 o 
   0   7   5       11.22       11.24      0.39 o 
   1   7   5       16.04       16.87      0.42 o 
   2   7   5       37.85       35.79      0.66 o 
   3   7   5       10.50        8.47      0.64 o 
   4   7   5        9.26        8.35      0.47 o 
   5   7   5       17.16       19.24      0.63 o 
  -9   8   5        0.49        0.47      0.30 o 
  -8   8   5        2.02        2.96      0.34 o 
  -7   8   5        0.01        0.08      0.19 o 
  -6   8   5      139.96      133.93      2.49 o 
  -5   8   5       51.99       51.58      0.98 o 
  -4   8   5        7.08        8.19      0.35 o 
  -3   8   5        5.99        6.86      0.30 o 
  -2   8   5       27.65       33.83      0.66 o 
  -1   8   5        0.00        0.32      0.13 o 
   0   8   5      187.94      189.72      2.10 o 
   1   8   5       15.06       16.40      0.42 o 
   2   8   5        1.25        1.60      0.20 o 
   3   8   5        0.76        0.43      0.21 o 
   4   8   5       11.82       13.21      0.51 o 
   5   8   5        0.43        0.55      0.28 o 
  -9   9   5        3.39        3.74      0.40 o 
  -8   9   5        5.72        3.99      0.37 o 
  -7   9   5        8.48        6.33      0.46 o 
  -6   9   5        1.23        1.02      0.27 o 
  -5   9   5       19.29       17.10      0.53 o 
  -4   9   5        4.44        3.55      0.27 o 
  -3   9   5        0.82        0.46      0.13 o 
  -2   9   5       21.04       20.62      0.46 o 
  -1   9   5       90.72       96.75      1.27 o 
   0   9   5        0.45        0.38      0.14 o 
   1   9   5        4.07        4.52      0.25 o 
   2   9   5       12.77       12.79      0.41 o 
   3   9   5        0.00       -0.16      0.24 o 
   4   9   5        0.03        0.05      0.21 o 
   5   9   5       15.09       14.39      0.68 o 
  -9  10   5        7.94       10.00      0.58 o 
  -8  10   5        5.12        4.65      0.46 o 
  -7  10   5       25.59       24.22      0.83 o 
  -6  10   5        2.47        2.46      0.33 o 
  -5  10   5       21.26       21.45      0.63 o 
  -4  10   5        0.08        0.08      0.19 o 
  -3  10   5        1.98        1.94      0.21 o 
  -2  10   5        4.50        3.37      0.23 o 
  -1  10   5        2.31        2.35      0.21 o 
   0  10   5        4.64        4.50      0.23 o 
   1  10   5        0.80        1.31      0.19 o 
   2  10   5       21.40       22.85      0.55 o 
   3  10   5       14.12       15.26      0.74 o 
   4  10   5        4.85        4.78      0.35 o 
   5  10   5        1.25        0.97      0.34 o 
  -8  11   5        2.82        2.66      0.42 o 
  -7  11   5        3.14        3.99      0.62 o 
  -6  11   5       15.54       13.42      0.62 o 
  -5  11   5        0.00       -0.25      0.36 o 
  -4  11   5       29.23       30.78      0.76 o 
  -3  11   5      209.85      213.13      3.11 o 
  -2  11   5        7.84        7.62      0.34 o 
  -1  11   5        9.49       10.99      0.43 o 
   0  11   5        1.34        1.35      0.18 o 
   1  11   5        9.57        9.88      0.36 o 
   2  11   5        6.79        6.89      0.34 o 
   3  11   5       34.79       36.19      0.81 o 
   4  11   5        3.42        4.23      0.50 o 
  -8  12   5        5.64        5.53      0.52 o 
  -7  12   5       10.91       10.94      0.59 o 
  -6  12   5       10.77       10.83      0.91 o 
  -5  12   5        0.32        0.11      0.23 o 
  -4  12   5      449.98      457.81      6.32 o 
  -3  12   5        5.38        6.82      0.90 o 
  -2  12   5        0.16        0.09      0.29 o 
  -1  12   5        0.16        0.08      0.17 o 
   0  12   5        3.78        4.68      0.29 o 
   1  12   5       14.23       14.04      0.42 o 
   2  12   5      289.38      294.09      3.24 o 
   3  12   5        1.23        0.44      0.23 o 
   4  12   5        2.42        2.56      0.32 o 
  -8  13   5        0.70        0.27      0.46 o 
  -7  13   5        0.58        0.86      0.33 o 
  -6  13   5        4.32        4.79      0.36 o 
  -5  13   5        7.31        7.57      0.44 o 
  -4  13   5       29.20       33.56      0.83 o 
  -3  13   5      191.26      188.08      2.82 o 
  -2  13   5        6.99        5.82      0.38 o 
  -1  13   5        4.53        3.81      0.26 o 
   0  13   5        1.73        1.92      0.23 o 
   1  13   5       94.78       93.11      1.34 o 
   2  13   5        6.57        7.83      0.37 o 
   3  13   5        9.35        9.22      0.42 o 
   4  13   5        1.01        0.89      0.26 o 
  -7  14   5        0.22       -0.15      0.27 o 
  -6  14   5        0.05        0.12      0.24 o 
  -5  14   5        0.09        0.28      0.21 o 
  -4  14   5       29.59       29.14      0.98 o 
  -3  14   5        1.31        1.05      0.26 o 
  -2  14   5       16.62       15.80      0.75 o 
  -1  14   5        3.27        2.62      0.25 o 
   0  14   5        0.36        0.13      0.26 o 
   1  14   5        3.44        3.66      0.30 o 
   2  14   5       27.53       25.95      0.60 o 
   3  14   5        0.19        0.24      0.22 o 
  -7  15   5        0.68        0.88      0.56 o 
  -6  15   5        3.20        2.62      0.34 o 
  -5  15   5        0.00       -0.01      0.23 o 
  -4  15   5        1.56        1.35      0.27 o 
  -3  15   5        0.02        0.04      0.23 o 
  -2  15   5        0.56        0.44      0.22 o 
  -1  15   5        0.00        0.09      0.21 o 
   0  15   5        3.86        3.55      0.28 o 
   1  15   5        0.20        0.04      0.20 o 
   2  15   5        0.65        0.89      0.25 o 
   3  15   5        0.48        0.66      0.23 o 
  -7  16   5        0.62        0.75      0.38 o 
  -6  16   5        5.70        5.76      0.44 o 
  -5  16   5        1.47        1.25      0.28 o 
  -4  16   5        3.71        3.09      0.33 o 
  -3  16   5        0.61        0.63      0.24 o 
  -2  16   5        0.01        0.16      0.23 o 
  -1  16   5        0.42        0.42      0.22 o 
   0  16   5        6.74        7.68      0.37 o 
   1  16   5        0.19        0.10      0.24 o 
   2  16   5        0.79        0.26      0.23 o 
  -6  17   5        1.00        0.82      0.32 o 
  -5  17   5        3.97        4.07      0.56 o 
  -4  17   5        9.17        9.84      0.51 o 
  -3  17   5        5.04        4.44      0.37 o 
  -2  17   5        0.10       -0.01      0.22 o 
  -1  17   5       24.55       22.02      0.63 o 
   0  17   5        0.19        0.09      0.22 o 
   1  17   5        0.37        0.36      0.21 o 
   2  17   5        0.62        0.83      0.27 o 
  -5  18   5        0.55        0.53      0.28 o 
  -4  18   5        5.43        7.54      1.11 o 
  -3  18   5        0.00       -0.14      0.24 o 
  -2  18   5        0.76        0.44      0.23 o 
  -1  18   5        1.41        1.21      0.25 o 
   0  18   5        0.18        0.19      0.21 o 
   1  18   5        1.36        1.51      0.26 o 
  -5  19   5        5.03        7.50      0.56 o 
  -4  19   5        1.86        1.77      0.43 o 
  -3  19   5        0.46        0.06      0.27 o 
  -2  19   5        0.00       -0.23      0.23 o 
  -1  19   5        1.41        1.89      0.28 o 
   0  19   5        0.00        0.28      0.23 o 
  -3  20   5        2.08        2.04      0.37 o 
  -2  20   5        4.49        5.07      0.39 o 
  -1  20   5        0.30        0.28      0.24 o 
  -9   0   6        8.45        7.74      0.74 o 
  -8   0   6       11.35       10.61      0.74 o 
  -7   0   6       72.85       72.22      1.94 o 
  -6   0   6      212.93      233.14      4.82 o 
  -5   0   6        9.64        8.38      0.58 o 
  -4   0   6        1.09        1.23      0.21 o 
  -3   0   6        9.15        9.84      0.46 o 
  -2   0   6      338.65      366.71      7.20 o 
  -1   0   6      100.70       96.86      2.13 o 
   0   0   6      128.85      132.21      2.37 o 
   1   0   6        0.03        0.22      0.27 o 
   2   0   6        3.72        2.90      0.39 o 
   3   0   6       12.06       12.02      0.60 o 
   4   0   6       62.11       67.72      1.54 o 
   5   0   6        0.74        1.27      0.57 o 
  -9   1   6        0.44        0.74      0.32 o 
  -8   1   6        0.98        0.36      0.24 o 
  -7   1   6      211.35      205.80      3.14 o 
  -6   1   6       26.10       26.34      0.67 o 
  -5   1   6        4.32        4.40      0.27 o 
  -4   1   6        2.75        3.33      0.19 o 
  -3   1   6        0.71        0.42      0.13 o 
  -2   1   6       59.71       59.17      0.97 o 
  -1   1   6     1048.47     1102.52     10.36 o 
   0   1   6        1.74        2.10      0.19 o 
   1   1   6        9.35       10.04      0.35 o 
   2   1   6        0.12        0.19      0.15 o 
   3   1   6        0.19        0.06      0.17 o 
   4   1   6        5.40        4.94      0.36 o 
   5   1   6       53.84       53.61      1.11 o 
  -9   2   6        3.43        3.53      0.37 o 
  -8   2   6        0.56        0.25      0.21 o 
  -7   2   6       18.88       17.36      1.07 o 
  -6   2   6       58.50       61.12      1.49 o 
  -5   2   6        7.79        8.49      0.43 o 
  -4   2   6       16.06       16.73      0.30 o 
  -3   2   6       15.83       14.76      0.45 o 
  -2   2   6       18.75       18.49      0.48 o 
  -1   2   6        0.04        1.69      0.35 o 
   0   2   6       87.60       94.66      1.13 o 
   1   2   6       33.59       34.06      0.68 o 
   2   2   6       28.61       28.21      0.74 o 
   3   2   6        0.28        0.30      0.24 o 
   4   2   6       27.53       28.72      0.75 o 
  -9   3   6        0.31        0.85      0.26 o 
  -8   3   6        0.13        0.24      0.23 o 
  -7   3   6       19.51       19.95      1.33 o 
  -6   3   6        0.06       -0.34      0.26 o 
  -5   3   6       18.93       21.76      0.47 o 
  -4   3   6        0.04       -0.05      0.12 o 
  -3   3   6       55.46       62.80      0.80 o 
  -2   3   6        3.65        3.06      0.17 o 
  -1   3   6        2.44        2.08      0.13 o 
   0   3   6        4.53        5.60      0.24 o 
   1   3   6        1.06        0.92      0.20 o 
   2   3   6        8.18        9.60      0.48 o 
   3   3   6        2.59        2.35      0.31 o 
   4   3   6        1.65        1.62      0.28 o 
  -9   4   6        3.68        3.80      0.43 o 
  -8   4   6        0.98        1.71      0.34 o 
  -7   4   6        3.17        3.00      0.38 o 
  -6   4   6        4.04        3.87      0.29 o 
  -5   4   6       17.19       17.67      0.44 o 
  -4   4   6      149.43      149.23      1.95 o 
  -3   4   6        6.68        6.10      0.19 o 
  -2   4   6        0.00        0.21      0.11 o 
  -1   4   6        2.84        3.04      0.18 o 
   0   4   6        2.34        2.62      0.25 o 
   1   4   6        5.16        5.21      0.26 o 
   2   4   6       77.24       73.99      1.35 o 
   3   4   6        0.07        0.01      0.23 o 
   4   4   6        0.80        0.45      0.25 o 
  -9   5   6       18.66       21.56      0.76 o 
  -8   5   6        4.96        4.88      0.40 o 
  -7   5   6       24.31       25.65      0.69 o 
  -6   5   6       14.91       13.70      0.50 o 
  -5   5   6       58.16       62.93      0.99 o 
  -4   5   6       49.88       52.08      0.91 o 
  -3   5   6       32.02       35.40      0.59 o 
  -2   5   6        0.04        0.02      0.08 o 
  -1   5   6        3.11        3.75      0.19 o 
   0   5   6        5.74        6.65      0.27 o 
   1   5   6       60.63       66.62      0.98 o 
   2   5   6        6.08        6.21      0.34 o 
   3   5   6        1.30        1.45      0.27 o 
   4   5   6        0.72        0.92      0.28 o 
  -9   6   6        0.04        0.33      0.31 o 
  -8   6   6        0.62        0.77      0.24 o 
  -7   6   6       13.47       13.52      0.53 o 
  -6   6   6       17.74       17.36      0.62 o 
  -5   6   6        4.38        3.92      0.25 o 
  -4   6   6       44.99       49.21      0.90 o 
  -3   6   6        0.03        0.18      0.16 o 
  -2   6   6        1.12        1.44      0.14 o 
  -1   6   6        2.47        1.71      0.19 o 
   0   6   6        0.89        0.41      0.14 o 
   1   6   6        9.38        8.50      0.44 o 
   2   6   6        7.14        8.16      0.38 o 
   3   6   6        1.83        1.57      0.27 o 
   4   6   6        0.45        0.27      0.24 o 
  -9   7   6        0.48        0.10      0.27 o 
  -8   7   6        0.42        0.59      0.26 o 
  -7   7   6        3.08        2.97      0.37 o 
  -6   7   6        0.21        0.21      0.23 o 
  -5   7   6        6.32        5.25      0.30 o 
  -4   7   6        1.30        1.49      0.19 o 
  -3   7   6        1.88        2.10      0.18 o 
  -2   7   6        7.57        7.05      0.29 o 
  -1   7   6        5.68        5.15      0.23 o 
   0   7   6       14.82       13.35      0.37 o 
   1   7   6        0.43        0.10      0.16 o 
   2   7   6        0.43        0.14      0.17 o 
   3   7   6        0.17        0.09      0.37 o 
   4   7   6        0.05        0.07      0.29 o 
  -9   8   6        0.81        1.04      0.32 o 
  -8   8   6        1.28        1.27      0.32 o 
  -7   8   6        1.17        1.30      0.43 o 
  -6   8   6        9.77        9.19      0.43 o 
  -5   8   6        0.32        0.18      0.18 o 
  -4   8   6       26.92       28.13      0.63 o 
  -3   8   6        4.20        3.92      0.22 o 
  -2   8   6        0.00        0.14      0.13 o 
  -1   8   6        0.91        0.86      0.15 o 
   0   8   6        0.02        0.17      0.15 o 
   1   8   6        0.02        0.03      0.16 o 
   2   8   6        0.46        0.43      0.22 o 
   3   8   6        0.86        0.56      0.22 o 
   4   8   6        0.00        0.00      0.26 o 
  -9   9   6        0.59        0.98      0.36 o 
  -8   9   6        0.01        0.40      0.29 o 
  -7   9   6       13.18       12.11      0.60 o 
  -6   9   6        1.01        0.88      0.23 o 
  -5   9   6        0.10        0.05      0.26 o 
  -4   9   6        3.74        3.09      0.25 o 
  -3   9   6        7.84        8.51      0.47 o 
  -2   9   6        0.03        0.11      0.13 o 
  -1   9   6       59.77       59.80      0.90 o 
   0   9   6        2.59        2.11      0.20 o 
   1   9   6        5.89        6.44      0.31 o 
   2   9   6        0.83        1.03      0.28 o 
   3   9   6        0.05       -0.14      0.21 o 
   4   9   6        2.68        3.12      0.37 o 
  -8  10   6        0.14        0.52      0.35 o 
  -7  10   6        2.19        1.98      0.36 o 
  -6  10   6        2.14        2.98      0.44 o 
  -5  10   6        1.91        1.71      0.25 o 
  -4  10   6      122.36      121.64      1.95 o 
  -3  10   6        2.82        2.47      0.25 o 
  -2  10   6        5.86        5.21      0.28 o 
  -1  10   6        0.02        0.08      0.16 o 
   0  10   6        0.01        0.01      0.15 o 
   1  10   6       15.43       16.09      0.50 o 
   2  10   6       45.08       45.67      1.19 o 
   3  10   6        4.30        4.40      0.37 o 
  -8  11   6        1.90        1.41      0.36 o 
  -7  11   6        0.03        0.12      0.27 o 
  -6  11   6        0.05        0.21      0.21 o 
  -5  11   6       38.73       41.11      0.93 o 
  -4  11   6        3.39        4.45      0.35 o 
  -3  11   6       52.39       48.12      0.98 o 
  -2  11   6       20.32       20.62      0.54 o 
  -1  11   6        5.19        4.19      0.28 o 
   0  11   6        0.68        0.71      0.23 o 
   1  11   6       58.96       57.84      0.90 o 
   2  11   6       11.95       13.06      0.76 o 
   3  11   6        4.42        5.07      0.38 o 
  -8  12   6        0.99        0.83      0.50 o 
  -7  12   6        0.07        0.17      0.27 o 
  -6  12   6        1.75        1.36      0.28 o 
  -5  12   6        6.96        6.61      0.40 o 
  -4  12   6       46.57       47.35      1.00 o 
  -3  12   6        3.59        3.98      0.31 o 
  -2  12   6        2.05        2.31      0.24 o 
  -1  12   6        0.02       -0.17      0.16 o 
   0  12   6        6.68        6.25      0.35 o 
   1  12   6        4.33        4.19      0.31 o 
   2  12   6       16.99       16.87      0.49 o 
   3  12   6        0.09        0.27      0.24 o 
  -7  13   6        1.90        1.44      0.36 o 
  -6  13   6        0.84        0.33      0.24 o 
  -5  13   6       27.70       26.32      0.75 o 
  -4  13   6       11.99       12.53      0.55 o 
  -3  13   6        0.75        0.86      0.26 o 
  -2  13   6        0.30        0.08      0.23 o 
  -1  13   6        2.24        1.74      0.22 o 
   0  13   6        0.18       -0.35      0.24 o 
   1  13   6       14.15       14.21      0.51 o 
   2  13   6        1.55        1.97      0.32 o 
  -7  14   6        7.39        7.38      0.59 o 
  -6  14   6        0.74        0.66      0.28 o 
  -5  14   6        0.26        0.55      0.26 o 
  -4  14   6        0.25        0.14      0.32 o 
  -3  14   6        9.59       10.69      0.50 o 
  -2  14   6        0.04       -0.05      0.19 o 
  -1  14   6        0.52        0.50      0.20 o 
   0  14   6        0.02       -0.28      0.19 o 
   1  14   6       14.70       15.47      0.57 o 
   2  14   6        0.29        0.49      0.26 o 
  -7  15   6        6.85        7.88      0.59 o 
  -6  15   6        0.47        0.23      0.26 o 
  -5  15   6        0.22        0.22      0.24 o 
  -4  15   6        1.71        1.89      0.30 o 
  -3  15   6        2.37        2.41      0.40 o 
  -2  15   6        0.74        0.72      0.26 o 
  -1  15   6       30.24       30.02      0.68 o 
   0  15   6        0.20       -0.24      0.20 o 
   1  15   6        0.00        0.20      0.25 o 
   2  15   6        1.87        1.95      0.32 o 
  -6  16   6        9.44        9.26      0.56 o 
  -5  16   6        0.57        0.49      0.28 o 
  -4  16   6        7.42        7.80      0.46 o 
  -3  16   6        0.86        0.83      0.27 o 
  -2  16   6       16.43       16.29      0.57 o 
  -1  16   6        1.42        1.34      0.25 o 
   0  16   6        8.74        9.08      0.43 o 
   1  16   6        2.29        2.01      0.29 o 
  -5  17   6        1.78        2.10      0.34 o 
  -4  17   6        0.89        0.69      0.32 o 
  -3  17   6        0.86        1.14      0.29 o 
  -2  17   6        0.40        0.01      0.24 o 
  -1  17   6       15.64       15.64      0.56 o 
   0  17   6        0.74        0.98      0.26 o 
  -4  18   6        0.56        1.17      0.31 o 
  -3  18   6        0.64        0.60      0.28 o 
  -2  18   6        3.51        3.55      0.33 o 
  -1  18   6        0.16        0.29      0.25 o 
  -9   1   7        0.08       -0.06      0.26 o 
  -8   1   7        0.95        1.38      0.27 o 
  -7   1   7       67.56       67.80      1.30 o 
  -6   1   7        2.01        2.60      0.32 o 
  -5   1   7       11.81       13.27      0.43 o 
  -4   1   7        0.45        0.75      0.16 o 
  -3   1   7        1.80        2.05      0.22 o 
  -2   1   7       23.59       20.85      0.55 o 
  -1   1   7       22.77       27.74      0.65 o 
   0   1   7        0.16        0.51      0.19 o 
   1   1   7        0.52        0.05      0.19 o 
   2   1   7        0.01       -0.24      0.17 o 
   3   1   7        0.01       -0.34      0.22 o 
  -9   2   7        0.50        0.21      0.25 o 
  -8   2   7        4.50        3.80      0.46 o 
  -7   2   7        1.55        2.80      0.37 o 
  -6   2   7        5.06        5.45      0.34 o 
  -5   2   7        6.18        5.93      0.28 o 
  -4   2   7       27.66       27.02      0.54 o 
  -3   2   7        1.21        0.98      0.20 o 
  -2   2   7       14.20       17.84      0.59 o 
  -1   2   7       26.42       27.13      0.50 o 
   0   2   7       10.28       10.24      0.40 o 
   1   2   7        1.47        1.28      0.21 o 
   2   2   7       18.51       15.91      0.49 o 
   3   2   7        4.14        3.96      0.33 o 
  -9   3   7        5.40        5.87      0.63 o 
  -8   3   7        1.42        1.42      0.30 o 
  -7   3   7        2.23        1.79      0.33 o 
  -6   3   7        8.70       10.66      0.49 o 
  -5   3   7       27.72       25.69      0.53 o 
  -4   3   7       24.08       25.88      0.50 o 
  -3   3   7        0.37        0.17      0.18 o 
  -2   3   7        5.02        5.93      0.39 o 
  -1   3   7        0.54        0.55      0.15 o 
   0   3   7        1.51        1.19      0.17 o 
   1   3   7       16.47       18.21      0.54 o 
   2   3   7        0.70        0.56      0.26 o 
   3   3   7        0.12        0.13      0.22 o 
  -9   4   7        0.12        0.04      0.25 o 
  -8   4   7        5.00        4.40      0.61 o 
  -7   4   7        0.00       -0.39      0.26 o 
  -6   4   7        2.70        2.84      0.29 o 
  -5   4   7        5.51        5.36      0.29 o 
  -4   4   7       67.06       68.36      1.03 o 
  -3   4   7        2.34        2.12      0.13 o 
  -2   4   7       35.41       37.11      0.60 o 
  -1   4   7        8.05        8.28      0.28 o 
   0   4   7        6.10        7.35      0.31 o 
   1   4   7       18.81       17.31      0.47 o 
   2   4   7        9.22        9.22      0.51 o 
   3   4   7        0.09        0.35      0.22 o 
  -9   5   7        1.64        1.72      0.32 o 
  -8   5   7        0.46        0.32      0.35 o 
  -7   5   7        3.92        4.28      0.40 o 
  -6   5   7        0.04       -0.16      0.21 o 
  -5   5   7        1.26        1.58      0.19 o 
  -4   5   7        0.01        0.04      0.16 o 
  -3   5   7       20.67       19.94      0.44 o 
  -2   5   7        6.36        6.40      0.24 o 
  -1   5   7        4.77        5.15      0.24 o 
   0   5   7        0.23       -0.17      0.14 o 
   1   5   7        5.54        4.27      0.27 o 
   2   5   7        2.05        2.11      0.32 o 
   3   5   7        1.77        1.29      0.30 o 
  -9   6   7        0.01        0.00      0.50 o 
  -8   6   7        0.97        1.28      0.33 o 
  -7   6   7        1.00        1.07      0.30 o 
  -6   6   7        4.57        4.49      0.30 o 
  -5   6   7        0.44        0.26      0.19 o 
  -4   6   7        3.11        2.84      0.20 o 
  -3   6   7        0.12        0.34      0.13 o 
  -2   6   7       19.78       21.83      0.48 o 
  -1   6   7        4.67        5.60      0.25 o 
   0   6   7        2.76        2.06      0.22 o 
   1   6   7        5.56        4.67      0.27 o 
   2   6   7        0.75        0.59      0.27 o 
   3   6   7        0.19        0.12      0.27 o 
  -9   7   7        3.73        3.87      0.58 o 
  -8   7   7        0.06       -0.34      0.24 o 
  -7   7   7       38.54       39.76      1.54 o 
  -6   7   7        1.61        1.64      0.25 o 
  -5   7   7        0.07        0.19      0.19 o 
  -4   7   7        1.48        1.48      0.23 o 
  -3   7   7        0.48        0.35      0.13 o 
  -2   7   7        3.77        2.75      0.21 o 
  -1   7   7       94.43       91.70      1.28 o 
   0   7   7        0.02       -0.06      0.16 o 
   1   7   7        0.00        0.16      0.16 o 
   2   7   7        0.38       -0.07      0.22 o 
   3   7   7        0.57        0.64      0.32 o 
  -8   8   7        1.89        1.57      0.33 o 
  -7   8   7        4.60        4.44      0.43 o 
  -6   8   7        9.55        9.85      0.46 o 
  -5   8   7        0.26        0.16      0.19 o 
  -4   8   7        1.69        2.07      0.24 o 
  -3   8   7        2.12        2.16      0.20 o 
  -2   8   7       41.61       40.75      0.78 o 
  -1   8   7        4.74        4.11      0.27 o 
   0   8   7        7.83        8.30      0.46 o 
   1   8   7        0.00       -0.02      0.17 o 
   2   8   7        0.02       -0.20      0.20 o 
   3   8   7        1.04        0.57      0.30 o 
  -8   9   7        5.29        3.95      0.54 o 
  -7   9   7        8.40        7.45      0.52 o 
  -6   9   7        2.98        2.44      0.29 o 
  -5   9   7        6.75        6.78      0.40 o 
  -4   9   7        1.30        1.64      0.24 o 
  -3   9   7        0.04       -0.03      0.15 o 
  -2   9   7        6.32        6.51      0.34 o 
  -1   9   7       31.65       30.31      0.62 o 
   0   9   7        0.34        0.24      0.17 o 
   1   9   7        0.25        0.55      0.20 o 
   2   9   7        4.77        4.86      0.36 o 
  -8  10   7        0.69        0.89      0.33 o 
  -7  10   7        3.49        3.44      0.49 o 
  -6  10   7        4.65        3.81      0.35 o 
  -5  10   7        0.45        0.31      0.24 o 
  -4  10   7       13.90       14.02      0.51 o 
  -3  10   7        0.07        0.06      0.18 o 
  -2  10   7        3.81        3.18      0.26 o 
  -1  10   7        0.00       -0.28      0.18 o 
   0  10   7        7.75        8.08      0.37 o 
   1  10   7        1.79        1.70      0.23 o 
   2  10   7       14.67       14.58      0.54 o 
  -8  11   7        0.28       -0.44      0.29 o 
  -7  11   7        0.07        0.25      0.29 o 
  -6  11   7        1.81        1.17      0.33 o 
  -5  11   7        5.33        4.99      0.50 o 
  -4  11   7       11.70       13.70      0.54 o 
  -3  11   7       24.27       26.66      0.84 o 
  -2  11   7        0.60        0.35      0.18 o 
  -1  11   7        3.35        3.88      0.29 o 
   0  11   7        0.15        0.06      0.18 o 
   1  11   7       29.07       29.45      0.69 o 
   2  11   7        0.29        0.57      0.26 o 
  -7  12   7        0.57        0.20      0.30 o 
  -6  12   7        1.81        1.05      0.26 o 
  -5  12   7       11.07       10.33      0.50 o 
  -4  12   7      160.31      162.70      2.54 o 
  -3  12   7        0.62        0.42      0.26 o 
  -2  12   7        0.00       -0.19      0.21 o 
  -1  12   7        0.05       -0.23      0.22 o 
   0  12   7        0.00       -0.28      0.18 o 
   1  12   7        8.91        8.99      0.43 o 
  -7  13   7        0.00        0.49      0.29 o 
  -6  13   7        1.47        1.55      0.31 o 
  -5  13   7       21.39       22.44      0.93 o 
  -4  13   7       12.06       12.47      0.57 o 
  -3  13   7       36.98       39.39      1.31 o 
  -2  13   7        3.20        3.01      0.27 o 
  -1  13   7        0.88        0.67      0.22 o 
   0  13   7        2.41        2.00      0.28 o 
   1  13   7       37.81       37.83      0.86 o 
  -6  14   7        0.57        0.46      0.28 o 
  -5  14   7        3.29        3.70      0.38 o 
  -4  14   7       18.92       21.52      0.76 o 
  -3  14   7        3.54        3.54      0.36 o 
  -2  14   7        0.24        0.08      0.22 o 
  -1  14   7        0.14       -0.05      0.21 o 
   0  14   7        2.65        2.25      0.30 o 
  -6  15   7        0.84        0.70      0.30 o 
  -5  15   7        0.32        0.15      0.26 o 
  -4  15   7        0.16        0.14      0.32 o 
  -3  15   7        3.69        3.42      0.36 o 
  -2  15   7        0.32        0.61      0.28 o 
  -1  15   7        1.23        1.35      0.26 o 
   0  15   7        0.97        0.39      0.24 o 
  -5  16   7        1.79        2.03      0.41 o 
  -4  16   7        0.40        0.19      0.26 o 
  -3  16   7        0.00       -0.20      0.22 o 
  -2  16   7        0.10        0.38      0.25 o 
  -1  16   7        0.79        0.69      0.25 o 
  -8   0   8       36.40       35.49      1.32 o 
  -7   0   8       38.19       43.00      2.33 o 
  -6   0   8       26.99       30.07      1.02 o 
  -5   0   8        9.63       10.04      1.06 o 
  -4   0   8        6.93        7.96      0.49 o 
  -3   0   8        1.22        2.63      0.37 o 
  -2   0   8      259.71      274.59      5.72 o 
  -1   0   8       25.70       29.18      1.80 o 
   0   0   8        6.29        5.85      0.46 o 
   1   0   8        1.98        1.77      0.85 o 
   2   0   8        0.42        0.19      0.37 o 
  -8   1   8        7.47        6.22      0.43 o 
  -7   1   8       79.55       81.91      1.49 o 
  -6   1   8        5.98        5.81      0.42 o 
  -5   1   8        0.27        0.46      0.16 o 
  -4   1   8        1.15        0.66      0.28 o 
  -3   1   8        1.56        1.17      0.25 o 
  -2   1   8       41.15       38.48      0.96 o 
  -1   1   8      158.99      156.37      2.15 o 
   0   1   8        0.12        0.10      0.28 o 
   1   1   8        0.47        0.54      0.24 o 
   2   1   8        0.64        0.44      0.25 o 
  -8   2   8        0.10        0.13      0.25 o 
  -7   2   8        7.46        7.28      0.72 o 
  -6   2   8       11.29       12.25      0.69 o 
  -5   2   8        0.02        0.00      0.15 o 
  -4   2   8        0.42        0.11      0.24 o 
  -3   2   8        1.33        1.96      0.30 o 
  -2   2   8       10.03        8.17      0.43 o 
  -1   2   8        0.13        0.90      0.29 o 
   0   2   8        8.48        9.49      0.43 o 
   1   2   8        3.37        2.79      0.34 o 
   2   2   8        2.63        2.35      0.32 o 
  -8   3   8        0.45        0.14      0.24 o 
  -7   3   8        0.89        0.99      1.16 o 
  -6   3   8        0.49        0.22      0.27 o 
  -5   3   8        0.87        0.83      0.26 o 
  -4   3   8        2.93        2.55      0.21 o 
  -3   3   8        7.32        8.65      0.57 o 
  -2   3   8        1.67        1.23      0.16 o 
  -1   3   8        7.51        6.85      0.29 o 
   0   3   8        1.04        0.77      0.21 o 
   1   3   8       10.94        9.54      0.49 o 
   2   3   8        0.16        0.09      0.22 o 
  -8   4   8        0.18        0.14      0.28 o 
  -7   4   8        0.23       -0.14      0.42 o 
  -6   4   8        0.05       -0.22      0.23 o 
  -5   4   8        6.10        5.12      0.28 o 
  -4   4   8       40.74       40.24      0.93 o 
  -3   4   8        1.35        1.40      0.18 o 
  -2   4   8        0.32        0.42      0.13 o 
  -1   4   8        0.37        0.26      0.19 o 
   0   4   8        1.23        1.02      0.29 o 
   1   4   8        2.80        2.09      0.30 o 
   2   4   8        8.66        8.47      0.43 o 
  -8   5   8        2.39        3.15      1.00 o 
  -7   5   8        5.70        5.66      0.90 o 
  -6   5   8        1.51        1.38      0.24 o 
  -5   5   8       22.30       23.47      0.61 o 
  -4   5   8        7.98        7.07      0.34 o 
  -3   5   8        3.82        3.74      0.20 o 
  -2   5   8        0.48        0.08      0.13 o 
  -1   5   8        0.00        0.04      0.13 o 
   0   5   8        0.71        0.51      0.17 o 
   1   5   8       13.93       15.88      0.56 o 
   2   5   8        0.15        0.04      0.27 o 
  -8   6   8        3.97        3.64      0.53 o 
  -7   6   8        0.02        0.19      0.24 o 
  -6   6   8        0.00        0.03      0.20 o 
  -5   6   8        0.44        0.65      0.19 o 
  -4   6   8       14.70       14.40      0.42 o 
  -3   6   8        0.42        0.38      0.13 o 
  -2   6   8        4.91        5.03      0.26 o 
  -1   6   8        4.03        3.55      0.27 o 
   0   6   8        1.53        1.44      0.21 o 
   1   6   8        2.15        1.57      0.28 o 
  -8   7   8        0.62        1.58      0.42 o 
  -7   7   8        0.00       -0.16      0.31 o 
  -6   7   8        0.00       -0.03      0.19 o 
  -5   7   8        3.78        3.63      0.49 o 
  -4   7   8        0.19       -0.01      0.15 o 
  -3   7   8        0.03        0.04      0.13 o 
  -2   7   8        0.22        0.14      0.15 o 
  -1   7   8        0.88        0.87      0.23 o 
   0   7   8        0.02       -0.12      0.16 o 
   1   7   8        0.06        0.25      0.18 o 
  -8   8   8        0.00       -0.25      0.25 o 
  -7   8   8        0.02        0.29      0.30 o 
  -6   8   8        0.08       -0.10      0.22 o 
  -5   8   8        0.05       -0.05      0.19 o 
  -4   8   8        2.52        2.73      0.25 o 
  -3   8   8        0.44        0.09      0.24 o 
  -2   8   8        1.14        1.11      0.18 o 
  -1   8   8        0.04       -0.20      0.17 o 
   0   8   8        0.61        0.53      0.21 o 
   1   8   8        0.24        0.09      0.20 o 
  -7   9   8        2.23        2.35      0.37 o 
  -6   9   8        1.08        1.08      0.27 o 
  -5   9   8        1.62        1.80      0.25 o 
  -4   9   8        0.98        0.95      0.22 o 
  -3   9   8        0.36        0.00      0.19 o 
  -2   9   8        5.25        5.41      0.29 o 
  -1   9   8        1.17        0.82      0.21 o 
   0   9   8        0.13        0.44      0.22 o 
   1   9   8        1.96        1.78      0.26 o 
  -7  10   8        1.20        1.31      0.34 o 
  -6  10   8        0.86        0.90      0.25 o 
  -5  10   8        5.19        4.80      0.52 o 
  -4  10   8       21.65       20.11      0.61 o 
  -3  10   8        0.60        0.59      0.27 o 
  -2  10   8        0.36        0.26      0.17 o 
  -1  10   8        0.19       -0.01      0.17 o 
   0  10   8        0.66        0.72      0.32 o 
  -6  11   8        1.70        1.14      0.30 o 
  -5  11   8       26.70       25.80      0.76 o 
  -4  11   8        3.55        3.20      0.59 o 
  -3  11   8        2.27        1.51      0.25 o 
  -2  11   8        1.34        1.30      0.22 o 
  -1  11   8        0.30        0.37      0.20 o 
   0  11   8        4.26        4.33      0.32 o 
  -6  12   8        6.90        6.04      0.43 o 
  -5  12   8        5.77        6.24      0.44 o 
  -4  12   8       14.97       15.28      0.61 o 
  -3  12   8        4.86        5.43      0.37 o 
  -2  12   8        0.62        0.20      0.23 o 
  -1  12   8        0.08       -0.36      0.25 o 
  -5  13   8        5.71        5.65      0.43 o 
  -4  13   8        3.16        2.92      0.36 o 
  -3  13   8        0.71        0.64      0.26 o 
  -2  13   8        0.17       -0.06      0.20 o 
  -1  13   8        0.15       -0.28      0.19 o 
  -4  14   8        0.00        0.21      0.27 o 
  -3  14   8        0.71        0.55      0.27 o 
  -2  14   8        0.77        0.51      0.24 o 
  -7   1   9       10.98       11.81      0.57 o 
  -6   1   9        0.75        0.66      0.21 o 
  -5   1   9        0.35        0.36      0.20 o 
  -4   1   9        0.34       -0.32      0.42 o 
  -3   1   9        2.45        2.59      0.43 o 
  -2   1   9       11.12        9.92      0.58 o 
  -1   1   9        0.52        0.77      0.34 o 
   0   1   9        0.22        0.49      0.20 o 
  -7   2   9        0.17        0.74      0.35 o 
  -6   2   9        1.59        1.07      0.28 o 
  -5   2   9        7.62        6.61      0.47 o 
  -4   2   9        3.69        3.54      0.43 o 
  -3   2   9        1.12        0.36      0.34 o 
  -2   2   9        3.73        4.14      0.42 o 
  -1   2   9        1.35        1.22      0.26 o 
   0   2   9        0.04       -0.05      0.26 o 
  -7   3   9        1.16        0.94      0.42 o 
  -6   3   9        0.11        0.39      0.28 o 
  -5   3   9       11.75       10.15      0.49 o 
  -4   3   9        2.47        2.54      0.40 o 
  -3   3   9        0.03       -0.14      0.30 o 
  -2   3   9        4.44        5.02      0.31 o 
  -1   3   9        0.03        0.11      0.20 o 
   0   3   9        1.87        0.79      0.43 o 
  -7   4   9        0.02       -0.18      0.37 o 
  -6   4   9        0.81        0.53      0.28 o 
  -5   4   9        1.31        1.20      0.21 o 
  -4   4   9       16.29       16.85      1.01 o 
  -3   4   9        1.12        1.26      0.24 o 
  -2   4   9        2.93        3.58      0.24 o 
  -1   4   9        0.00       -0.10      0.21 o 
   0   4   9        0.69        0.60      0.22 o 
  -7   5   9        0.23        0.27      0.63 o 
  -6   5   9        0.19        0.06      0.16 o 
  -5   5   9        1.49        1.52      0.21 o 
  -4   5   9        1.02        1.30      0.32 o 
  -3   5   9        0.08        0.16      0.17 o 
  -2   5   9        0.08        0.21      0.15 o 
  -1   5   9        1.05        0.98      0.19 o 
   0   5   9        0.25       -0.09      0.21 o 
  -7   6   9        0.16        0.61      0.32 o 
  -6   6   9        1.08        1.19      0.22 o 
  -5   6   9        0.21        0.22      0.20 o 
  -4   6   9        0.12        0.06      0.15 o 
  -3   6   9        0.08       -0.11      0.15 o 
  -2   6   9        5.61        5.80      0.29 o 
  -1   6   9        0.55        0.82      0.19 o 
  -6   7   9        0.13        0.28      0.21 o 
  -5   7   9        0.20        0.14      0.31 o 
  -4   7   9        0.07        0.15      0.15 o 
  -3   7   9        3.64        4.25      0.26 o 
  -2   7   9        7.56        7.09      0.34 o 
  -1   7   9        7.86        6.51      0.39 o 
  -6   8   9        1.60        1.98      0.28 o 
  -5   8   9        0.07        0.03      0.20 o 
  -4   8   9        0.04        0.11      0.16 o 
  -3   8   9        2.63        2.01      0.24 o 
  -2   8   9       13.50       12.72      0.44 o 
  -1   8   9        0.28        0.41      0.18 o 
  -6   9   9        1.77        1.82      0.28 o 
  -5   9   9        1.02        1.13      0.27 o 
  -4   9   9        0.06        0.23      0.20 o 
  -3   9   9        0.35        0.18      0.23 o 
  -2   9   9        1.66        1.86      0.23 o 
  -5  10   9        0.26       -0.02      0.23 o 
  -4  10   9        6.00        6.29      0.38 o 
  -3  10   9        0.09        0.07      0.19 o 
  -3   1  10        4.50        3.80      0.85 o 
  -5   2  10        0.12       -0.11      0.21 o 
  -3   2  10        0.67        0.45      0.21 o 
  -5   3  10        0.39        0.56      0.28 o 
  -4   3  10        0.12        0.53      0.63 o 
                                                 
